# Supplementary material for: Design and Synthesis of N-Substituted 3,4-Pyrroledicarboximides as Potential Anti-Inflammatory Agents
Source: Int J Mol Sci. 2021 Jan 30;22(3):1410. doi: 10.3390/ijms22031410 (PMC7866801; doi:10.3390/ijms22031410)
Supplement: Supplementary file 1 [file ijms-22-01410-s001.zip]

Archive with 7 entries (6 files):
- qsar_molecular_docking.pdf
- MS.pdf
- Spectra H,C (2i-2p).pdf
- Spectra H,C (2a-2h).pdf
- crystal2h/
- crystal2h/checkCIF(2).pdf
- crystal2h/erebor30(1).cif
