# Supplementary material for: Design and Synthesis of N-Substituted 3,4-Pyrroledicarboximides as Potential Anti-Inflammatory Agents
Source: Int J Mol Sci. 2021 Jan 30;22(3):1410. doi: 10.3390/ijms22031410 (PMC7866801; doi:10.3390/ijms22031410)
Supplement: Supplementary file 1 [file ijms-22-01410-s001.zip › crystal2h/erebor30(1).cif]

 
data_erebor30
 
_audit_creation_method            'SHELXL-2016/6'
_shelx_SHELXL_version_number      '2016/6'
_chemical_name_systematic
'4,6-dimethyl-5-(o-chlorophenyl)-2-[(4-cyclohexyl-1-piperazinyl)methyl]pyrrolo[3,4-c]pyrrole-1,3(2H,5H)-dione'
_chemical_name_common             ?
_chemical_melting_point           ?
_chemical_formula_moiety
 'C25 H31 Cl N4 O2'
_chemical_formula_sum
 'C25 H31 Cl N4 O2' 
_chemical_formula_weight          454.99

loop_
 _atom_type_symbol
 _atom_type_description
 _atom_type_scat_dispersion_real
 _atom_type_scat_dispersion_imag
 _atom_type_scat_source
 'C'  'C'   0.0181   0.0091
 'International Tables Vol C Tables 4.2.6.8 and 6.1.1.4'
 'H'  'H'   0.0000   0.0000
 'International Tables Vol C Tables 4.2.6.8 and 6.1.1.4'
 'N'  'N'   0.0311   0.0180
 'International Tables Vol C Tables 4.2.6.8 and 6.1.1.4'
 'O'  'O'   0.0492   0.0322
 'International Tables Vol C Tables 4.2.6.8 and 6.1.1.4'
 'Cl'  'Cl'   0.3639   0.7018
 'International Tables Vol C Tables 4.2.6.8 and 6.1.1.4'
 
_space_group_crystal_system       triclinic
_space_group_IT_number            2
_space_group_name_H-M_alt         'P -1'
_space_group_name_Hall            '-P 1'
 
_shelx_space_group_comment
;
The symmetry employed for this shelxl refinement is uniquely defined
by the following loop, which should always be used as a source of
symmetry information in preference to the above space-group names.
They are only intended as comments.
;
 
loop_
 _space_group_symop_operation_xyz
 'x, y, z'
 '-x, -y, -z'
 
_cell_length_a                    8.9619(3)
_cell_length_b                    10.2613(3)
_cell_length_c                    14.5659(4)
_cell_angle_alpha                 88.746(3)
_cell_angle_beta                  73.072(2)
_cell_angle_gamma                 64.597(3)
_cell_volume                      1149.30(7)
_cell_formula_units_Z             2
_cell_measurement_temperature     100(2)
_cell_measurement_reflns_used     3600
_cell_measurement_theta_min       4.80
_cell_measurement_theta_max       68.00
 
_exptl_crystal_description        plate
_exptl_crystal_colour             colorless
_exptl_crystal_density_meas       ?
_exptl_crystal_density_method     ?
_exptl_crystal_density_diffrn     1.315          
_exptl_crystal_F_000              484
_exptl_transmission_factor_min    ?
_exptl_transmission_factor_max    ?
_exptl_crystal_size_max           0.150
_exptl_crystal_size_mid           0.140
_exptl_crystal_size_min           0.120
_exptl_absorpt_coefficient_mu     1.707
_shelx_estimated_absorpt_T_min    0.784
_shelx_estimated_absorpt_T_max    0.821
_exptl_absorpt_correction_type    analytical
_exptl_absorpt_correction_T_min   0.890
_exptl_absorpt_correction_T_max   0.910
_exptl_absorpt_process_details
'CrysAlis Pro Rigaku Diff'
_exptl_absorpt_special_details    ?
_diffrn_ambient_temperature       100(2)
_diffrn_radiation_wavelength      1.5418
_diffrn_radiation_type            CuK\a
_diffrn_source                    ?
_diffrn_measurement_device_type   'Xcalibur Gemini'
_diffrn_measurement_method        'CCD'
_diffrn_detector_area_resol_mean  ?
_diffrn_reflns_number             7595
_diffrn_reflns_av_unetI/netI      0.0604
_diffrn_reflns_av_R_equivalents   0.0486
_diffrn_reflns_limit_h_min        -9
_diffrn_reflns_limit_h_max        10
_diffrn_reflns_limit_k_min        -10
_diffrn_reflns_limit_k_max        12
_diffrn_reflns_limit_l_min        -17
_diffrn_reflns_limit_l_max        13
_diffrn_reflns_theta_min          4.805
_diffrn_reflns_theta_max          68.060
_diffrn_reflns_theta_full         68.000
_diffrn_measured_fraction_theta_max   0.968
_diffrn_measured_fraction_theta_full  0.969
_diffrn_reflns_Laue_measured_fraction_max    0.968
_diffrn_reflns_Laue_measured_fraction_full   0.969
_diffrn_reflns_point_group_measured_fraction_max   0.968
_diffrn_reflns_point_group_measured_fraction_full  0.969
_reflns_number_total              4065
_reflns_number_gt                 3601
_reflns_threshold_expression      'I > 2\s(I)'
_reflns_Friedel_coverage          0.000
_reflns_Friedel_fraction_max      .
_reflns_Friedel_fraction_full     .
 
_reflns_special_details
;
 Reflections were merged by SHELXL according to the crystal
 class for the calculation of statistics and refinement.
 
 _reflns_Friedel_fraction is defined as the number of unique
 Friedel pairs measured divided by the number that would be
 possible theoretically, ignoring centric projections and
 systematic absences.
;
 
_computing_data_collection        ?
_computing_cell_refinement        ?
_computing_data_reduction         ?
_computing_structure_solution     ?
_computing_structure_refinement 'SHELXL-2016/6 (Sheldrick, 2016)'
_computing_molecular_graphics     ?
_computing_publication_material   ?
_refine_special_details           ?
_refine_ls_structure_factor_coef  Fsqd
_refine_ls_matrix_type            full
_refine_ls_weighting_scheme       calc
_refine_ls_weighting_details
'w=1/[\s^2^(Fo^2^)+(0.0999P)^2^+0.9708P] where P=(Fo^2^+2Fc^2^)/3'
_atom_sites_solution_primary      ?
_atom_sites_solution_secondary    ?
_atom_sites_solution_hydrogens    geom
_refine_ls_hydrogen_treatment     constr
_refine_ls_extinction_method      none
_refine_ls_extinction_coef        .
_refine_ls_number_reflns          4065
_refine_ls_number_parameters      289
_refine_ls_number_restraints      0
_refine_ls_R_factor_all           0.0636
_refine_ls_R_factor_gt            0.0577
_refine_ls_wR_factor_ref          0.1710
_refine_ls_wR_factor_gt           0.1640
_refine_ls_goodness_of_fit_ref    1.008
_refine_ls_restrained_S_all       1.008
_refine_ls_shift/su_max           0.000
_refine_ls_shift/su_mean          0.000
 
loop_
 _atom_site_label
 _atom_site_type_symbol
 _atom_site_fract_x
 _atom_site_fract_y
 _atom_site_fract_z
 _atom_site_U_iso_or_equiv
 _atom_site_adp_type
 _atom_site_occupancy
 _atom_site_site_symmetry_order  
 _atom_site_calc_flag
 _atom_site_refinement_flags_posn
 _atom_site_refinement_flags_adp
 _atom_site_refinement_flags_occupancy
 _atom_site_disorder_assembly
 _atom_site_disorder_group
Cl1 Cl 0.15157(8) 0.85482(6) 0.92577(4) 0.0262(2) Uani 1 1 d . . . . .
O1 O 0.1817(2) 0.9435(2) 0.30568(13) 0.0269(4) Uani 1 1 d . . . . .
O2 O 0.7037(2) 0.9058(2) 0.32102(13) 0.0268(4) Uani 1 1 d . . . . .
N5 N 0.3778(3) 0.7511(2) 0.55607(15) 0.0208(4) Uani 1 1 d . . . . .
N2 N 0.4562(3) 0.9243(2) 0.28873(15) 0.0225(5) Uani 1 1 d . . . . .
C1 C 0.3045(3) 0.9072(2) 0.33582(18) 0.0220(5) Uani 1 1 d . . . . .
C3 C 0.5726(3) 0.8889(2) 0.34350(18) 0.0217(5) Uani 1 1 d . . . . .
C4 C 0.2604(3) 0.7938(3) 0.50384(18) 0.0218(5) Uani 1 1 d . . . . .
C6 C 0.5221(3) 0.7751(3) 0.51133(18) 0.0222(5) Uani 1 1 d . . . . .
C7 C 0.4934(3) 0.8335(3) 0.42889(18) 0.0213(5) Uani 1 1 d . . . . .
C8 C 0.3343(3) 0.8447(3) 0.42419(17) 0.0207(5) Uani 1 1 d . . . . .
C9 C 0.6675(4) 0.7385(3) 0.55145(19) 0.0275(6) Uani 1 1 d . . . . .
H9A H 0.748345 0.774390 0.512753 0.041 Uiso 1 1 calc R U . . .
H9B H 0.728782 0.632802 0.549737 0.041 Uiso 1 1 calc R U . . .
H9C H 0.621599 0.784031 0.618419 0.041 Uiso 1 1 calc R U . . .
C10 C 0.0970(3) 0.7773(3) 0.53565(19) 0.0263(6) Uani 1 1 d . . . . .
H10A H 0.022442 0.830824 0.496781 0.039 Uiso 1 1 calc R U . . .
H10B H 0.036173 0.815886 0.603960 0.039 Uiso 1 1 calc R U . . .
H10C H 0.124422 0.674116 0.527198 0.039 Uiso 1 1 calc R U . . .
C11 C 0.3497(3) 0.6951(3) 0.64788(18) 0.0211(5) Uani 1 1 d . . . . .
C12 C 0.2700(3) 0.7914(3) 0.73199(18) 0.0221(5) Uani 1 1 d . . . . .
H12 H 0.232450 0.892863 0.729530 0.027 Uiso 1 1 calc R U . . .
C13 C 0.2469(3) 0.7355(3) 0.81953(17) 0.0212(5) Uani 1 1 d . . . . .
C14 C 0.2986(3) 0.5873(3) 0.82525(18) 0.0224(5) Uani 1 1 d . . . . .
H14 H 0.281643 0.550884 0.886044 0.027 Uiso 1 1 calc R U . . .
C15 C 0.3754(3) 0.4948(3) 0.73985(19) 0.0248(5) Uani 1 1 d . . . . .
H15 H 0.410197 0.393645 0.742282 0.030 Uiso 1 1 calc R U . . .
C16 C 0.4026(3) 0.5469(3) 0.65049(18) 0.0245(5) Uani 1 1 d . . . . .
H16 H 0.456309 0.482233 0.592324 0.029 Uiso 1 1 calc R U . . .
C20 C 0.4766(4) 0.9941(3) 0.19871(18) 0.0244(5) Uani 1 1 d . . . . .
H20A H 0.359380 1.064227 0.197827 0.029 Uiso 1 1 calc R U . . .
H20B H 0.541553 1.050461 0.201556 0.029 Uiso 1 1 calc R U . . .
N21 N 0.5629(3) 0.9002(2) 0.10900(15) 0.0219(4) Uani 1 1 d . . . . .
C22 C 0.4693(3) 0.8224(3) 0.08941(18) 0.0229(5) Uani 1 1 d . . . . .
H22A H 0.347996 0.892360 0.095839 0.027 Uiso 1 1 calc R U . . .
H22B H 0.466245 0.752667 0.137165 0.027 Uiso 1 1 calc R U . . .
C23 C 0.5582(3) 0.7414(3) -0.01186(18) 0.0222(5) Uani 1 1 d . . . . .
H23A H 0.495609 0.687473 -0.024003 0.027 Uiso 1 1 calc R U . . .
H23B H 0.555251 0.811544 -0.059843 0.027 Uiso 1 1 calc R U . . .
N24 N 0.7393(3) 0.6394(2) -0.02266(15) 0.0203(4) Uani 1 1 d . . . . .
C25 C 0.8301(3) 0.7216(3) -0.00654(18) 0.0228(5) Uani 1 1 d . . . . .
H25A H 0.826221 0.792400 -0.054133 0.027 Uiso 1 1 calc R U . . .
H25B H 0.953467 0.654546 -0.015554 0.027 Uiso 1 1 calc R U . . .
C26 C 0.7451(3) 0.8012(3) 0.09506(18) 0.0230(5) Uani 1 1 d . . . . .
H26A H 0.752904 0.730146 0.142675 0.028 Uiso 1 1 calc R U . . .
H26B H 0.806828 0.856834 0.105610 0.028 Uiso 1 1 calc R U . . .
C27 C 0.8321(3) 0.5408(3) -0.11364(17) 0.0211(5) Uani 1 1 d . . . . .
H27 H 0.954611 0.483561 -0.113330 0.025 Uiso 1 1 calc R U . . .
C28 C 0.8432(4) 0.6122(3) -0.20814(18) 0.0255(5) Uani 1 1 d . . . . .
H28A H 0.725034 0.666884 -0.213646 0.031 Uiso 1 1 calc R U . . .
H28B H 0.892568 0.681635 -0.206831 0.031 Uiso 1 1 calc R U . . .
C29 C 0.9581(4) 0.4959(3) -0.29610(19) 0.0285(6) Uani 1 1 d . . . . .
H29A H 0.960095 0.543190 -0.356116 0.034 Uiso 1 1 calc R U . . .
H29B H 1.078698 0.447278 -0.293299 0.034 Uiso 1 1 calc R U . . .
C30 C 0.8913(4) 0.3824(3) -0.29885(19) 0.0293(6) Uani 1 1 d . . . . .
H30A H 0.776500 0.428747 -0.309612 0.035 Uiso 1 1 calc R U . . .
H30B H 0.972513 0.305574 -0.353339 0.035 Uiso 1 1 calc R U . . .
C31 C 0.8745(4) 0.3146(3) -0.2046(2) 0.0279(6) Uani 1 1 d . . . . .
H31A H 0.991578 0.257962 -0.198058 0.033 Uiso 1 1 calc R U . . .
H31B H 0.822956 0.246875 -0.206282 0.033 Uiso 1 1 calc R U . . .
C32 C 0.7607(4) 0.4304(3) -0.11692(19) 0.0253(5) Uani 1 1 d . . . . .
H32A H 0.640708 0.481265 -0.120348 0.030 Uiso 1 1 calc R U . . .
H32B H 0.756477 0.382905 -0.056940 0.030 Uiso 1 1 calc R U . . .
 
loop_
 _atom_site_aniso_label
 _atom_site_aniso_U_11
 _atom_site_aniso_U_22
 _atom_site_aniso_U_33
 _atom_site_aniso_U_23
 _atom_site_aniso_U_13
 _atom_site_aniso_U_12
Cl1 0.0362(4) 0.0221(3) 0.0172(3) -0.0012(2) -0.0031(2) -0.0133(3)
O1 0.0308(10) 0.0258(9) 0.0228(9) 0.0018(7) -0.0097(8) -0.0104(8)
O2 0.0321(10) 0.0239(9) 0.0254(9) 0.0048(7) -0.0057(8) -0.0153(8)
N5 0.0271(11) 0.0178(10) 0.0168(10) 0.0030(8) -0.0047(8) -0.0105(8)
N2 0.0305(11) 0.0185(10) 0.0160(10) 0.0033(8) -0.0052(8) -0.0101(8)
C1 0.0287(13) 0.0128(11) 0.0192(12) -0.0018(9) -0.0044(10) -0.0062(9)
C3 0.0295(13) 0.0130(11) 0.0191(12) -0.0006(9) -0.0043(10) -0.0081(9)
C4 0.0271(12) 0.0170(11) 0.0186(12) 0.0001(9) -0.0051(9) -0.0086(9)
C6 0.0270(12) 0.0166(11) 0.0203(12) 0.0006(9) -0.0040(10) -0.0094(9)
C7 0.0282(13) 0.0158(11) 0.0184(11) 0.0014(9) -0.0053(9) -0.0097(9)
C8 0.0263(12) 0.0148(11) 0.0175(11) 0.0007(9) -0.0044(9) -0.0075(9)
C9 0.0318(14) 0.0299(13) 0.0233(13) 0.0073(11) -0.0091(11) -0.0159(11)
C10 0.0272(13) 0.0263(13) 0.0228(12) 0.0017(10) -0.0039(10) -0.0119(11)
C11 0.0271(12) 0.0196(12) 0.0178(12) 0.0052(9) -0.0063(9) -0.0119(10)
C12 0.0279(13) 0.0160(11) 0.0227(12) 0.0024(10) -0.0069(10) -0.0106(10)
C13 0.0250(12) 0.0199(12) 0.0172(11) -0.0008(9) -0.0026(9) -0.0109(10)
C14 0.0275(12) 0.0211(12) 0.0188(12) 0.0051(10) -0.0060(10) -0.0118(10)
C15 0.0327(14) 0.0175(12) 0.0229(13) 0.0051(10) -0.0071(10) -0.0111(10)
C16 0.0312(13) 0.0186(12) 0.0199(12) 0.0001(10) -0.0044(10) -0.0097(10)
C20 0.0357(14) 0.0172(11) 0.0175(12) 0.0050(10) -0.0061(10) -0.0106(10)
N21 0.0289(11) 0.0179(10) 0.0187(10) 0.0038(8) -0.0077(8) -0.0101(8)
C22 0.0263(12) 0.0206(12) 0.0199(12) 0.0041(10) -0.0060(10) -0.0094(10)
C23 0.0285(13) 0.0197(12) 0.0191(12) 0.0055(10) -0.0096(10) -0.0101(10)
N24 0.0245(10) 0.0193(10) 0.0183(10) 0.0033(8) -0.0069(8) -0.0106(8)
C25 0.0267(12) 0.0239(12) 0.0204(12) 0.0052(10) -0.0071(10) -0.0137(10)
C26 0.0282(13) 0.0222(12) 0.0214(12) 0.0046(10) -0.0081(10) -0.0137(10)
C27 0.0255(12) 0.0192(11) 0.0182(12) 0.0040(10) -0.0067(10) -0.0098(10)
C28 0.0317(14) 0.0235(12) 0.0208(12) 0.0053(10) -0.0069(10) -0.0128(11)
C29 0.0322(14) 0.0330(14) 0.0185(12) 0.0027(11) -0.0041(10) -0.0150(11)
C30 0.0323(14) 0.0327(14) 0.0233(13) -0.0033(11) -0.0080(11) -0.0147(11)
C31 0.0331(14) 0.0252(13) 0.0280(14) -0.0010(11) -0.0085(11) -0.0158(11)
C32 0.0330(14) 0.0242(13) 0.0216(12) 0.0033(10) -0.0074(10) -0.0159(11)
 
_geom_special_details
;
 All esds (except the esd in the dihedral angle between two l.s. planes)
 are estimated using the full covariance matrix.  The cell esds are taken
 into account individually in the estimation of esds in distances, angles
 and torsion angles; correlations between esds in cell parameters are only
 used when they are defined by crystal symmetry.  An approximate (isotropic)
 treatment of cell esds is used for estimating esds involving l.s. planes.
;
 
loop_
 _geom_bond_atom_site_label_1
 _geom_bond_atom_site_label_2
 _geom_bond_distance
 _geom_bond_site_symmetry_2
 _geom_bond_publ_flag
Cl1 C13 1.743(2) . ?
O1 C1 1.210(3) . ?
O2 C3 1.211(3) . ?
N5 C6 1.391(3) . ?
N5 C4 1.391(3) . ?
N5 C11 1.441(3) . ?
N2 C3 1.415(3) . ?
N2 C1 1.417(3) . ?
N2 C20 1.482(3) . ?
C1 C8 1.469(3) . ?
C3 C7 1.475(3) . ?
C4 C8 1.371(4) . ?
C4 C10 1.484(4) . ?
C6 C7 1.372(4) . ?
C6 C9 1.481(4) . ?
C7 C8 1.403(4) . ?
C9 H9A 0.9800 . ?
C9 H9B 0.9800 . ?
C9 H9C 0.9800 . ?
C10 H10A 0.9800 . ?
C10 H10B 0.9800 . ?
C10 H10C 0.9800 . ?
C11 C12 1.388(4) . ?
C11 C16 1.389(4) . ?
C12 C13 1.384(4) . ?
C12 H12 0.9500 . ?
C13 C14 1.396(4) . ?
C14 C15 1.384(4) . ?
C14 H14 0.9500 . ?
C15 C16 1.391(4) . ?
C15 H15 0.9500 . ?
C16 H16 0.9500 . ?
C20 N21 1.436(3) . ?
C20 H20A 0.9900 . ?
C20 H20B 0.9900 . ?
N21 C26 1.460(3) . ?
N21 C22 1.465(3) . ?
C22 C23 1.518(3) . ?
C22 H22A 0.9900 . ?
C22 H22B 0.9900 . ?
C23 N24 1.468(3) . ?
C23 H23A 0.9900 . ?
C23 H23B 0.9900 . ?
N24 C25 1.462(3) . ?
N24 C27 1.472(3) . ?
C25 C26 1.517(3) . ?
C25 H25A 0.9900 . ?
C25 H25B 0.9900 . ?
C26 H26A 0.9900 . ?
C26 H26B 0.9900 . ?
C27 C32 1.529(3) . ?
C27 C28 1.543(3) . ?
C27 H27 1.0000 . ?
C28 C29 1.540(4) . ?
C28 H28A 0.9900 . ?
C28 H28B 0.9900 . ?
C29 C30 1.526(4) . ?
C29 H29A 0.9900 . ?
C29 H29B 0.9900 . ?
C30 C31 1.523(4) . ?
C30 H30A 0.9900 . ?
C30 H30B 0.9900 . ?
C31 C32 1.533(4) . ?
C31 H31A 0.9900 . ?
C31 H31B 0.9900 . ?
C32 H32A 0.9900 . ?
C32 H32B 0.9900 . ?
 
loop_
 _geom_angle_atom_site_label_1
 _geom_angle_atom_site_label_2
 _geom_angle_atom_site_label_3
 _geom_angle
 _geom_angle_site_symmetry_1
 _geom_angle_site_symmetry_3
 _geom_angle_publ_flag
C6 N5 C4 111.9(2) . . ?
C6 N5 C11 123.9(2) . . ?
C4 N5 C11 124.1(2) . . ?
C3 N2 C1 113.2(2) . . ?
C3 N2 C20 123.5(2) . . ?
C1 N2 C20 122.6(2) . . ?
O1 C1 N2 123.9(2) . . ?
O1 C1 C8 131.7(2) . . ?
N2 C1 C8 104.3(2) . . ?
O2 C3 N2 124.7(2) . . ?
O2 C3 C7 131.2(2) . . ?
N2 C3 C7 104.1(2) . . ?
C8 C4 N5 105.0(2) . . ?
C8 C4 C10 132.6(2) . . ?
N5 C4 C10 122.4(2) . . ?
C7 C6 N5 104.7(2) . . ?
C7 C6 C9 132.3(2) . . ?
N5 C6 C9 123.0(2) . . ?
C6 C7 C8 109.4(2) . . ?
C6 C7 C3 141.6(2) . . ?
C8 C7 C3 109.1(2) . . ?
C4 C8 C7 109.0(2) . . ?
C4 C8 C1 141.9(2) . . ?
C7 C8 C1 109.1(2) . . ?
C6 C9 H9A 109.5 . . ?
C6 C9 H9B 109.5 . . ?
H9A C9 H9B 109.5 . . ?
C6 C9 H9C 109.5 . . ?
H9A C9 H9C 109.5 . . ?
H9B C9 H9C 109.5 . . ?
C4 C10 H10A 109.5 . . ?
C4 C10 H10B 109.5 . . ?
H10A C10 H10B 109.5 . . ?
C4 C10 H10C 109.5 . . ?
H10A C10 H10C 109.5 . . ?
H10B C10 H10C 109.5 . . ?
C12 C11 C16 121.5(2) . . ?
C12 C11 N5 118.9(2) . . ?
C16 C11 N5 119.6(2) . . ?
C13 C12 C11 118.1(2) . . ?
C13 C12 H12 121.0 . . ?
C11 C12 H12 121.0 . . ?
C12 C13 C14 122.2(2) . . ?
C12 C13 Cl1 118.57(19) . . ?
C14 C13 Cl1 119.27(19) . . ?
C15 C14 C13 118.1(2) . . ?
C15 C14 H14 120.9 . . ?
C13 C14 H14 120.9 . . ?
C14 C15 C16 121.3(2) . . ?
C14 C15 H15 119.3 . . ?
C16 C15 H15 119.3 . . ?
C11 C16 C15 118.8(2) . . ?
C11 C16 H16 120.6 . . ?
C15 C16 H16 120.6 . . ?
N21 C20 N2 117.1(2) . . ?
N21 C20 H20A 108.0 . . ?
N2 C20 H20A 108.0 . . ?
N21 C20 H20B 108.0 . . ?
N2 C20 H20B 108.0 . . ?
H20A C20 H20B 107.3 . . ?
C20 N21 C26 114.2(2) . . ?
C20 N21 C22 114.1(2) . . ?
C26 N21 C22 111.1(2) . . ?
N21 C22 C23 110.2(2) . . ?
N21 C22 H22A 109.6 . . ?
C23 C22 H22A 109.6 . . ?
N21 C22 H22B 109.6 . . ?
C23 C22 H22B 109.6 . . ?
H22A C22 H22B 108.1 . . ?
N24 C23 C22 110.0(2) . . ?
N24 C23 H23A 109.7 . . ?
C22 C23 H23A 109.7 . . ?
N24 C23 H23B 109.7 . . ?
C22 C23 H23B 109.7 . . ?
H23A C23 H23B 108.2 . . ?
C25 N24 C23 108.7(2) . . ?
C25 N24 C27 112.59(19) . . ?
C23 N24 C27 114.88(19) . . ?
N24 C25 C26 109.9(2) . . ?
N24 C25 H25A 109.7 . . ?
C26 C25 H25A 109.7 . . ?
N24 C25 H25B 109.7 . . ?
C26 C25 H25B 109.7 . . ?
H25A C25 H25B 108.2 . . ?
N21 C26 C25 110.0(2) . . ?
N21 C26 H26A 109.7 . . ?
C25 C26 H26A 109.7 . . ?
N21 C26 H26B 109.7 . . ?
C25 C26 H26B 109.7 . . ?
H26A C26 H26B 108.2 . . ?
N24 C27 C32 111.4(2) . . ?
N24 C27 C28 116.7(2) . . ?
C32 C27 C28 109.5(2) . . ?
N24 C27 H27 106.2 . . ?
C32 C27 H27 106.2 . . ?
C28 C27 H27 106.2 . . ?
C29 C28 C27 110.4(2) . . ?
C29 C28 H28A 109.6 . . ?
C27 C28 H28A 109.6 . . ?
C29 C28 H28B 109.6 . . ?
C27 C28 H28B 109.6 . . ?
H28A C28 H28B 108.1 . . ?
C30 C29 C28 111.5(2) . . ?
C30 C29 H29A 109.3 . . ?
C28 C29 H29A 109.3 . . ?
C30 C29 H29B 109.3 . . ?
C28 C29 H29B 109.3 . . ?
H29A C29 H29B 108.0 . . ?
C31 C30 C29 110.8(2) . . ?
C31 C30 H30A 109.5 . . ?
C29 C30 H30A 109.5 . . ?
C31 C30 H30B 109.5 . . ?
C29 C30 H30B 109.5 . . ?
H30A C30 H30B 108.1 . . ?
C30 C31 C32 111.6(2) . . ?
C30 C31 H31A 109.3 . . ?
C32 C31 H31A 109.3 . . ?
C30 C31 H31B 109.3 . . ?
C32 C31 H31B 109.3 . . ?
H31A C31 H31B 108.0 . . ?
C27 C32 C31 111.0(2) . . ?
C27 C32 H32A 109.4 . . ?
C31 C32 H32A 109.4 . . ?
C27 C32 H32B 109.4 . . ?
C31 C32 H32B 109.4 . . ?
H32A C32 H32B 108.0 . . ?
 
loop_
 _geom_torsion_atom_site_label_1
 _geom_torsion_atom_site_label_2
 _geom_torsion_atom_site_label_3
 _geom_torsion_atom_site_label_4
 _geom_torsion
 _geom_torsion_site_symmetry_1
 _geom_torsion_site_symmetry_2
 _geom_torsion_site_symmetry_3
 _geom_torsion_site_symmetry_4
 _geom_torsion_publ_flag
C3 N2 C1 O1 173.2(2) . . . . ?
C20 N2 C1 O1 2.3(4) . . . . ?
C3 N2 C1 C8 -4.8(2) . . . . ?
C20 N2 C1 C8 -175.7(2) . . . . ?
C1 N2 C3 O2 -174.1(2) . . . . ?
C20 N2 C3 O2 -3.3(4) . . . . ?
C1 N2 C3 C7 4.9(3) . . . . ?
C20 N2 C3 C7 175.7(2) . . . . ?
C6 N5 C4 C8 0.4(3) . . . . ?
C11 N5 C4 C8 177.7(2) . . . . ?
C6 N5 C4 C10 179.0(2) . . . . ?
C11 N5 C4 C10 -3.8(4) . . . . ?
C4 N5 C6 C7 -0.3(3) . . . . ?
C11 N5 C6 C7 -177.6(2) . . . . ?
C4 N5 C6 C9 -179.6(2) . . . . ?
C11 N5 C6 C9 3.1(4) . . . . ?
N5 C6 C7 C8 0.1(3) . . . . ?
C9 C6 C7 C8 179.3(3) . . . . ?
N5 C6 C7 C3 179.9(3) . . . . ?
C9 C6 C7 C3 -0.9(5) . . . . ?
O2 C3 C7 C6 -3.8(5) . . . . ?
N2 C3 C7 C6 177.3(3) . . . . ?
O2 C3 C7 C8 176.0(2) . . . . ?
N2 C3 C7 C8 -2.9(3) . . . . ?
N5 C4 C8 C7 -0.3(3) . . . . ?
C10 C4 C8 C7 -178.7(2) . . . . ?
N5 C4 C8 C1 179.9(3) . . . . ?
C10 C4 C8 C1 1.5(5) . . . . ?
C6 C7 C8 C4 0.2(3) . . . . ?
C3 C7 C8 C4 -179.70(19) . . . . ?
C6 C7 C8 C1 180.0(2) . . . . ?
C3 C7 C8 C1 0.1(3) . . . . ?
O1 C1 C8 C4 4.6(5) . . . . ?
N2 C1 C8 C4 -177.5(3) . . . . ?
O1 C1 C8 C7 -175.1(2) . . . . ?
N2 C1 C8 C7 2.7(2) . . . . ?
C6 N5 C11 C12 85.8(3) . . . . ?
C4 N5 C11 C12 -91.1(3) . . . . ?
C6 N5 C11 C16 -94.2(3) . . . . ?
C4 N5 C11 C16 88.9(3) . . . . ?
C16 C11 C12 C13 1.1(4) . . . . ?
N5 C11 C12 C13 -178.9(2) . . . . ?
C11 C12 C13 C14 -0.9(4) . . . . ?
C11 C12 C13 Cl1 178.52(19) . . . . ?
C12 C13 C14 C15 0.0(4) . . . . ?
Cl1 C13 C14 C15 -179.42(19) . . . . ?
C13 C14 C15 C16 0.7(4) . . . . ?
C12 C11 C16 C15 -0.4(4) . . . . ?
N5 C11 C16 C15 179.6(2) . . . . ?
C14 C15 C16 C11 -0.5(4) . . . . ?
C3 N2 C20 N21 95.7(3) . . . . ?
C1 N2 C20 N21 -94.3(3) . . . . ?
N2 C20 N21 C26 -64.6(3) . . . . ?
N2 C20 N21 C22 64.8(3) . . . . ?
C20 N21 C22 C23 172.9(2) . . . . ?
C26 N21 C22 C23 -56.2(3) . . . . ?
N21 C22 C23 N24 58.1(3) . . . . ?
C22 C23 N24 C25 -60.6(2) . . . . ?
C22 C23 N24 C27 172.28(19) . . . . ?
C23 N24 C25 C26 61.1(3) . . . . ?
C27 N24 C25 C26 -170.48(19) . . . . ?
C20 N21 C26 C25 -172.52(19) . . . . ?
C22 N21 C26 C25 56.6(3) . . . . ?
N24 C25 C26 N21 -59.2(3) . . . . ?
C25 N24 C27 C32 165.8(2) . . . . ?
C23 N24 C27 C32 -69.0(3) . . . . ?
C25 N24 C27 C28 -67.4(3) . . . . ?
C23 N24 C27 C28 57.8(3) . . . . ?
N24 C27 C28 C29 174.7(2) . . . . ?
C32 C27 C28 C29 -57.6(3) . . . . ?
C27 C28 C29 C30 56.8(3) . . . . ?
C28 C29 C30 C31 -55.1(3) . . . . ?
C29 C30 C31 C32 54.9(3) . . . . ?
N24 C27 C32 C31 -171.7(2) . . . . ?
C28 C27 C32 C31 57.7(3) . . . . ?
C30 C31 C32 C27 -56.9(3) . . . . ?
 
_refine_diff_density_max    0.634
_refine_diff_density_min   -0.427
_refine_diff_density_rms    0.083

_shelx_res_file
;
TITL erebor30_a.res in P-1
    erebor30.res
    created by SHELXL-2016/6 at 07:46:29 on 01-Oct-2020
REM Old TITL erebor30.ins in P-1

REM SHELXT solution in P-1
REM R1 0.125,  Rweak 0.008,  Alpha 0.052,  Orientation as input
REM Formula found by SHELXT:  C25 N4 O2 Cl

CELL  1.5418   8.9619  10.2613  14.5659   88.746   73.072   64.597
ZERR    2.000   0.0003   0.0003   0.0004    0.003    0.002    0.003
LATT  1
SFAC C H N O CL
UNIT 50 62 8 4 2
L.S. 99
BOND $H
acta 136
LIST 6
FMAP 2
conf
temp -173
size 0.14 0.15 0.12
PLAN 20
WGHT    0.099900    0.970800
FVAR       7.06012
CL1   5    0.151571    0.854817    0.925774    11.00000    0.03617    0.02210 =
         0.01723   -0.00124   -0.00306   -0.01327
O1    4    0.181693    0.943546    0.305683    11.00000    0.03083    0.02585 =
         0.02277    0.00183   -0.00973   -0.01036
O2    4    0.703678    0.905825    0.321023    11.00000    0.03210    0.02391 =
         0.02535    0.00475   -0.00575   -0.01533
N5    3    0.377815    0.751096    0.556068    11.00000    0.02708    0.01775 =
         0.01681    0.00305   -0.00473   -0.01054
N2    3    0.456231    0.924291    0.288727    11.00000    0.03052    0.01853 =
         0.01603    0.00335   -0.00517   -0.01011
C1    1    0.304453    0.907231    0.335824    11.00000    0.02867    0.01279 =
         0.01925   -0.00183   -0.00442   -0.00623
C3    1    0.572576    0.888927    0.343502    11.00000    0.02946    0.01299 =
         0.01908   -0.00057   -0.00425   -0.00805
C4    1    0.260395    0.793805    0.503837    11.00000    0.02713    0.01699 =
         0.01864    0.00010   -0.00508   -0.00862
C6    1    0.522131    0.775095    0.511329    11.00000    0.02703    0.01660 =
         0.02034    0.00060   -0.00399   -0.00936
C7    1    0.493440    0.833470    0.428892    11.00000    0.02820    0.01580 =
         0.01840    0.00137   -0.00529   -0.00972
C8    1    0.334255    0.844695    0.424193    11.00000    0.02626    0.01477 =
         0.01751    0.00070   -0.00438   -0.00745
C9    1    0.667514    0.738482    0.551454    11.00000    0.03179    0.02994 =
         0.02334    0.00734   -0.00908   -0.01588
AFIX 133
H9A   2    0.748345    0.774390    0.512753    11.00000   -1.50000
H9B   2    0.728782    0.632802    0.549737    11.00000   -1.50000
H9C   2    0.621599    0.784031    0.618419    11.00000   -1.50000
AFIX   0
C10   1    0.096977    0.777252    0.535646    11.00000    0.02717    0.02631 =
         0.02276    0.00175   -0.00392   -0.01188
AFIX 133
H10A  2    0.022442    0.830824    0.496781    11.00000   -1.50000
H10B  2    0.036173    0.815886    0.603960    11.00000   -1.50000
H10C  2    0.124422    0.674116    0.527198    11.00000   -1.50000
AFIX   0
C11   1    0.349738    0.695114    0.647882    11.00000    0.02713    0.01963 =
         0.01778    0.00521   -0.00630   -0.01194
C12   1    0.270037    0.791439    0.731989    11.00000    0.02786    0.01600 =
         0.02275    0.00240   -0.00690   -0.01060
AFIX  43
H12   2    0.232450    0.892863    0.729530    11.00000   -1.20000
AFIX   0
C13   1    0.246890    0.735518    0.819529    11.00000    0.02503    0.01991 =
         0.01722   -0.00082   -0.00261   -0.01091
C14   1    0.298633    0.587260    0.825247    11.00000    0.02747    0.02110 =
         0.01881    0.00509   -0.00602   -0.01180
AFIX  43
H14   2    0.281643    0.550884    0.886044    11.00000   -1.20000
AFIX   0
C15   1    0.375372    0.494776    0.739852    11.00000    0.03274    0.01748 =
         0.02289    0.00511   -0.00710   -0.01106
AFIX  43
H15   2    0.410197    0.393645    0.742282    11.00000   -1.20000
AFIX   0
C16   1    0.402581    0.546865    0.650487    11.00000    0.03118    0.01863 =
         0.01988    0.00013   -0.00438   -0.00973
AFIX  43
H16   2    0.456309    0.482233    0.592324    11.00000   -1.20000
AFIX   0
C20   1    0.476562    0.994069    0.198708    11.00000    0.03570    0.01723 =
         0.01751    0.00503   -0.00614   -0.01062
AFIX  23
H20A  2    0.359380    1.064227    0.197827    11.00000   -1.20000
H20B  2    0.541553    1.050461    0.201556    11.00000   -1.20000
AFIX   0
N21   3    0.562861    0.900158    0.108997    11.00000    0.02889    0.01791 =
         0.01868    0.00377   -0.00773   -0.01008
C22   1    0.469294    0.822374    0.089413    11.00000    0.02632    0.02057 =
         0.01985    0.00409   -0.00599   -0.00944
AFIX  23
H22A  2    0.347996    0.892360    0.095839    11.00000   -1.20000
H22B  2    0.466245    0.752667    0.137165    11.00000   -1.20000
AFIX   0
C23   1    0.558214    0.741363   -0.011863    11.00000    0.02853    0.01973 =
         0.01913    0.00554   -0.00960   -0.01010
AFIX  23
H23A  2    0.495609    0.687473   -0.024003    11.00000   -1.20000
H23B  2    0.555251    0.811544   -0.059843    11.00000   -1.20000
AFIX   0
N24   3    0.739260    0.639399   -0.022662    11.00000    0.02450    0.01929 =
         0.01827    0.00331   -0.00693   -0.01057
C25   1    0.830073    0.721593   -0.006537    11.00000    0.02667    0.02386 =
         0.02041    0.00519   -0.00711   -0.01365
AFIX  23
H25A  2    0.826221    0.792400   -0.054133    11.00000   -1.20000
H25B  2    0.953467    0.654546   -0.015554    11.00000   -1.20000
AFIX   0
C26   1    0.745064    0.801217    0.095059    11.00000    0.02823    0.02220 =
         0.02143    0.00461   -0.00810   -0.01369
AFIX  23
H26A  2    0.752904    0.730146    0.142675    11.00000   -1.20000
H26B  2    0.806828    0.856834    0.105610    11.00000   -1.20000
AFIX   0
C27   1    0.832095    0.540781   -0.113643    11.00000    0.02553    0.01924 =
         0.01825    0.00405   -0.00667   -0.00983
AFIX  13
H27   2    0.954611    0.483561   -0.113330    11.00000   -1.20000
AFIX   0
C28   1    0.843176    0.612196   -0.208137    11.00000    0.03166    0.02346 =
         0.02082    0.00527   -0.00685   -0.01279
AFIX  23
H28A  2    0.725034    0.666884   -0.213646    11.00000   -1.20000
H28B  2    0.892568    0.681635   -0.206831    11.00000   -1.20000
AFIX   0
C29   1    0.958146    0.495867   -0.296100    11.00000    0.03216    0.03299 =
         0.01847    0.00266   -0.00410   -0.01505
AFIX  23
H29A  2    0.960095    0.543190   -0.356116    11.00000   -1.20000
H29B  2    1.078698    0.447278   -0.293299    11.00000   -1.20000
AFIX   0
C30   1    0.891299    0.382422   -0.298848    11.00000    0.03226    0.03271 =
         0.02330   -0.00327   -0.00805   -0.01473
AFIX  23
H30A  2    0.776500    0.428747   -0.309612    11.00000   -1.20000
H30B  2    0.972513    0.305574   -0.353339    11.00000   -1.20000
AFIX   0
C31   1    0.874524    0.314606   -0.204606    11.00000    0.03310    0.02525 =
         0.02803   -0.00095   -0.00845   -0.01577
AFIX  23
H31A  2    0.991578    0.257962   -0.198058    11.00000   -1.20000
H31B  2    0.822956    0.246875   -0.206282    11.00000   -1.20000
AFIX   0
C32   1    0.760713    0.430394   -0.116920    11.00000    0.03299    0.02420 =
         0.02164    0.00331   -0.00741   -0.01588
AFIX  23
H32A  2    0.640708    0.481265   -0.120348    11.00000   -1.20000
H32B  2    0.756477    0.382905   -0.056940    11.00000   -1.20000
AFIX   0
HKLF 4


REM  erebor30_a.res in P-1
REM R1 =  0.0577 for    3601 Fo > 4sig(Fo)  and  0.0636 for all    4065 data
REM    289 parameters refined using      0 restraints

END

WGHT      0.0802      0.7763

REM Highest difference peak  0.634,  deepest hole -0.427,  1-sigma level  0.083
Q1    1   0.0271  0.8649  0.9250  11.00000  0.05    0.63
Q2    1   0.2808  0.8476  0.9277  11.00000  0.05    0.52
Q3    1   0.0845  0.9079  0.3256  11.00000  0.05    0.39
Q4    1   0.9479  0.8536 -0.0787  11.00000  0.05    0.38
Q5    1   0.6957  0.7133 -0.0141  11.00000  0.05    0.34
Q6    1   0.5131  0.7360 -0.1022  11.00000  0.05    0.34
Q7    1   0.3141  0.7625  0.5340  11.00000  0.05    0.34
Q8    1   0.3650  0.9245  0.3100  11.00000  0.05    0.33
Q9    1   1.0200  0.4366 -0.1130  11.00000  0.05    0.33
Q10   1   0.1809  0.7877  0.5129  11.00000  0.05    0.32
Q11   1   0.3212  0.7833  0.8728  11.00000  0.05    0.32
Q12   1   0.3216  0.9912  0.1903  11.00000  0.05    0.32
Q13   1   0.8582  0.4767 -0.3029  11.00000  0.05    0.31
Q14   1   0.7836  0.5016 -0.1179  11.00000  0.05    0.31
Q15   1   0.1840  0.8371  0.4258  11.00000  0.05    0.31
Q16   1   0.4064  0.8455  0.4251  11.00000  0.05    0.30
Q17   1   0.2068  0.8841  0.3327  11.00000  0.05    0.29
Q18   1  -0.0199  0.9000  0.3180  11.00000  0.05    0.29
Q19   1   0.9755  0.5119 -0.1110  11.00000  0.05    0.29
Q20   1   0.5819  0.9379  0.2998  11.00000  0.05    0.28
;
_shelx_res_checksum   93272

_shelx_hkl_file
;
   0   0   2 158.615 84.9855   2
   0   0   3 18688.3 1075.16   2
   0   0   4 4782.26 529.955   2
   0   0  -5 192512. 7878.58   1
   0   0   5 188842. 7679.74   2
   0   0  -6 8455.92 986.048   1
   0   0   6 8000.94 861.108   2
   0   0   7 2012.28 443.378   2
   0   0  -7 1041.96 394.570   1
   0   0  -8 31649.5 2717.16   1
   0   0   8 58164.9 3025.69   2
   0   0   9 43103.5 2943.34   2
   0   0  -9 45967.7 2164.03   5
   0   0  -9 46642.3 2147.28   6
   0   0 -10 40160.8 2133.08   5
   0   0 -10 39091.8 2075.69  20
   0   0  10 43060.7 3059.92   2
   0   0 -10 45707.5 2124.20  21
   0   0 -10 46288.0 2177.53   6
   0   0 -11 29836.4 1736.36   5
   0   0 -11 36443.8 1771.84  11
   0   0 -11 30727.2 1716.75  20
   0   0 -11 33073.9 1733.18  21
   0   0 -11 34658.5 1802.50   6
   0   0 -12 5861.83 650.868   5
   0   0 -12 5945.03 604.965  20
   0   0 -12 5424.00 616.077   6
   0   0 -12 6768.14 628.934  21
   0   0 -13 5290.97 601.829   5
   0   0 -13 4657.16 578.340   6
   0   0 -13 4274.68 516.573  20
   0   0 -13 4578.16 521.216  21
   0   0 -14 14030.5 993.019  20
   0   0 -14 11029.4 944.513   6
   0   0 -15 160.432 111.348  20
   0   0 -16 1702.42 261.356  20
   0   1 -16 13584.1 867.920  20
   0   1 -15 6135.55 580.022  20
   0   1 -14 7236.58 672.871  20
   0   1 -14 6457.92 621.579  21
   0   1 -13 4152.95 506.214  21
   0   1 -13 5158.06 566.668  20
   0   1 -12 16056.5 1105.95  21
   0   1 -12 19050.6 1229.40   6
   0   1 -12 17287.2 1192.61   5
   0   1 -12 18186.9 1186.82  20
   0   1 -11 4117.77 477.822  21
   0   1 -11 5916.92 585.739  20
   0   1 -11 5679.47 582.577   5
   0   1 -11 4567.95 528.527   6
   0   1 -11 4486.87 492.789  11
   0   1 -10 22486.5 1243.32   5
   0   1 -10 16179.7 1062.35  11
   0   1 -10 23338.6 1251.67   6
   0   1 -10 18516.0 1125.21  21
   0   1 -10 17036.6 1113.09  20
   0  -1  10 18897.5 1901.34   2
   0  -1   9 39497.5 2673.30   2
   0   1  -9 43740.3 1822.46   5
   0  -1   8 64659.2 3640.66   2
   0  -1   7 10249.7 1088.05   2
   0  -1   6 7784.99 856.128   2
   0  -1   5 6645.09 725.276   2
   0  -1   4 92338.3 4010.35   2
   0  -1   3 75444.1 3254.27   2
   0  -1   2 33297.9 1573.89   2
   0  -1   1 46079.3 1959.50   2
   0  -1   0 18203.4 764.507   3
   0  -1   0 18872.9 873.930   2
   0   1   0 17204.6 811.172   4
   0   1   1 15336.0 694.036   4
   0   1   2 935.994 125.231   4
   0   1   3 2885.18 282.743   4
   0  -1  -4 14413.4 1143.20   1
   0   1   4 16216.7 930.337   4
   0   1   5 338203. 12749.5   4
   0   1   5 336124. 13066.2   2
   0  -1  -5 339899. 13289.6   1
   0   1   6 60092.4 2875.88   4
   0  -1  -6 51511.2 3273.88   1
   0  -1  -7 97142.3 5353.32   1
   0   1   7 123404. 5322.73   2
   0  -1  -8 51589.8 3342.89   1
   0   1   8 46601.1 2926.25   2
   0  -1  -9 36215.1 1791.51   6
   0   1   9 35183.3 2534.82   2
   0  -1  -9 38979.7 2991.31   1
   0  -1  -9 34257.3 1769.02   5
   0  -1 -10 52697.1 2552.33   5
   0  -1 -10 55934.6 2518.62  20
   0  -1 -10 49389.2 2497.23   6
   0  -1 -10 54224.3 2500.19  11
   0  -1 -10 59244.1 2526.64  21
   0  -1 -11 200.865 145.832  11
   0  -1 -11 379.807 174.287  20
   0  -1 -11 278.784 180.777   5
   0  -1 -11 270.817 140.865   6
   0  -1 -11 343.447 182.622  21
   0  -1 -12 10189.8 863.234   5
   0  -1 -12 10659.4 854.182   6
   0  -1 -12 9210.35 791.693  20
   0  -1 -13 3835.06 510.709   5
   0  -1 -13 4486.91 532.045   6
   0  -1 -13 3298.46 449.159  20
   0  -1 -14 596.020 239.237   6
   0  -1 -14 593.150 169.979  20
   0  -1 -15 10.8316 78.0738  20
   0  -1 -16 9758.68 639.994  20
   0   2 -16 5255.44 479.952  20
   0   2 -15 302.546 167.969  20
   0   2 -14 9344.23 775.965  20
   0   2 -14 8063.53 698.772  21
   0   2 -13 22017.3 1347.59  21
   0   2 -13 24421.7 1432.74  20
   0   2 -12 98014.7 4092.40  20
   0   2 -12 90642.2 4003.22  21
   0   2 -11 31265.7 1647.86  21
   0   2 -11 34514.6 1775.07   6
   0  -2  10 31520.5 2779.19   2
   0   2 -10 40760.2 1930.79   5
   0   2 -10 37665.1 1881.98  20
   0   2 -10 39985.2 1827.33  11
   0   2 -10 32629.2 1856.82   6
   0  -2   9 838.537 377.657   2
   0   2  -9 1139.97 252.110   6
   0   2  -9 1194.22 237.932   5
   0  -2   8 638.713 332.389   2
   0  -2   7 5848.11 859.410   2
   0  -2   6 3224.26 594.761   2
   0  -2   5 267.572 114.676   2
   0  -2   4 96009.1 4325.85   2
   0  -2   3 43539.0 2253.45   2
   0  -2   2 291726. 11146.8   2
   0  -2   1 100246. 4146.76   2
   0  -2   0 121104. 4611.78   3
   0   2   0 118430. 4722.25   4
   0  -2   0 125738. 4860.60   2
   0  -2  -1 264118. 10241.5   2
   0   2   1 277980. 10114.2   4
   0   2   2 999999. 36206.1   4
   0   2   3 138204. 5266.11   4
   0  -2  -3 136140. 5797.69   1
   0   2   4 64686.9 2662.57   4
   0  -2  -4 65058.3 3268.33   1
   0  -2  -5 223775. 9308.13   1
   0  -2  -6 1409.06 425.821   1
   0   2   7 42088.0 2701.82   2
   0  -2  -7 48377.8 3103.14   1
   0   2   8 2126.30 519.593   2
   0  -2  -8 2349.69 671.209   1
   0  -2  -8 1950.28 296.896   6
   0  -2  -9 216.688 98.5721  20
   0  -2  -9 32.5356 127.037   1
   0  -2  -9 170.254 122.917   6
   0  -2  -9 178.839 83.3072  11
   0  -2  -9 169.146 100.810  21
   0  -2 -10 91289.0 3756.43  20
   0  -2 -10 88700.4 3804.38   6
   0  -2 -10 91702.7 3839.38   5
   0  -2 -10 80720.9 3709.19  11
   0  -2 -11 4145.11 483.414  20
   0  -2 -11 3864.82 502.495   5
   0  -2 -11 4244.44 496.160   6
   0  -2 -12 6120.32 592.814  20
   0  -2 -12 5804.85 641.542   5
   0  -2 -12 4744.01 552.586   6
   0  -2 -13 3048.97 442.474   5
   0  -2 -13 2658.09 407.924   6
   0  -2 -13 2847.19 389.391  20
   0  -2 -14 4086.63 489.131   5
   0  -2 -14 3450.39 406.685  20
   0  -2 -14 4447.81 507.631   6
   0  -2 -15 568.917 208.965   6
   0   3 -16 100.829 86.2733  20
   0   3 -15 3513.22 408.803  20
   0   3 -14 2778.80 378.119  21
   0   3 -14 3258.19 427.785  20
   0   3 -13 399.822 152.816  21
   0   3 -13 410.256 175.572  20
   0   3 -12 50891.7 2394.77  20
   0   3 -12 46538.1 2318.39  21
   0   3 -11 12022.5 892.388  20
   0   3 -10 2039.83 319.558  13
   0  -3  10 2258.32 677.937   2
   0   3 -10 1949.74 316.373  20
   0  -3   9 499.733 211.781   2
   0  -3   8 787.294 408.495   2
   0  -3   7 19114.4 1764.15   2
   0  -3   6 704567. 26904.0   2
   0  -3   5 218547. 9183.60   2
   0  -3   4 2560.49 463.012   2
   0  -3   3 1833.07 407.403   2
   0  -3   2 43858.6 2351.71   2
   0  -3   1 100610. 3951.58   3
   0  -3   1 108497. 4515.66   2
   0  -3   0 180297. 7084.84   3
   0   3   0 190904. 7292.84   4
   0  -3   0 194550. 7487.77   2
   0  -3  -1 186882. 7523.25   2
   0   3   1 192270. 7353.64   4
   0  -3  -2 396047. 16158.6   1
   0   3   2 433097. 15626.5   4
   0  -3  -3 3425.63 573.854   1
   0   3   3 3490.87 354.843   4
   0  -3  -4 149935. 6698.10   1
   0  -3  -5 218702. 9390.91   1
   0  -3  -6 318.489 304.845   1
   0  -3  -7 63105.6 3993.27   1
   0  -3  -8 269.721 231.950   1
   0  -3  -8 369.326 148.537  11
   0  -3  -9 8084.94 1370.85   1
   0  -3  -9 8130.55 689.595   9
   0  -3  -9 9181.51 744.644   6
   0  -3  -9 8383.63 681.886  11
   0  -3 -10 12705.1 933.081   6
   0  -3 -10 12248.4 925.521   5
   0  -3 -10 11780.6 884.499   9
   0  -3 -11 1261.80 285.408   5
   0  -3 -11 1473.36 302.794   6
   0  -3 -12 15513.8 1131.12   5
   0  -3 -12 19421.1 1199.18   6
   0  -3 -13 1137.78 269.233   5
   0  -3 -13 697.114 197.741   6
   0  -3 -14 2317.14 339.776   6
   0  -3 -14 2642.34 364.338   5
   0  -3 -15 3820.94 398.950   6
   0   4 -15 117.847 83.2354  20
   0   4 -14 404.720 144.604  21
   0   4 -14 544.297 173.780  20
   0   4 -13 266.870 149.084  20
   0   4 -13 213.649 120.688  21
   0   4 -12-21.4039 71.3498  20
   0   4 -12 135.521 87.0832  21
   0   4 -11 4277.18 478.783  20
   0   4 -10 5925.30 562.842  20
   0   4 -10 5926.45 563.980  13
   0   4  -9 1666.04 267.693  14
   0   4  -9 1757.14 281.675  13
   0  -4   8 48575.0 3455.29   2
   0  -4   7 514.363 310.537   2
   0  -4   6 35791.8 2612.89   2
   0  -4   5 35681.8 2487.21   2
   0  -4   4 3056.60 613.072   2
   0  -4   3 6994.27 896.372   2
   0  -4   2 12165.1 1167.54   2
   0  -4   1 240817. 9766.27   2
   0  -4   0 210.004 173.888   2
   0  -4  -1 2885.17 498.583   2
   0  -4  -2 384.121 242.017   1
   0  -4  -3 136814. 6372.61   1
   0  -4  -4 90869.5 4815.10   1
   0  -4  -5 2220.84 577.390   1
   0  -4  -6 4147.40 874.748   1
   0  -4  -7 63032.5 4153.35   1
   0  -4  -7 60742.0 2760.55   9
   0  -4  -8 5338.32 527.563  16
   0  -4  -8 5731.36 572.990   9
   0  -4  -9 1238.72 266.091   9
   0  -4  -9 1504.75 272.654   6
   0  -4 -10 8038.97 722.098   6
   0  -4 -10 7240.50 687.503   5
   0  -4 -10 7400.52 686.924   9
   0  -4 -11 7272.15 674.806   5
   0  -4 -11 5977.65 624.775   9
   0  -4 -11 6263.89 645.492   6
   0  -4 -12 29319.4 1642.83   5
   0  -4 -12 31407.1 1667.86   6
   0  -4 -13 4973.36 496.647   5
   0  -4 -13 3453.38 429.304   6
   0  -4 -14 13815.8 863.662   6
   0   5 -14-24.9435 60.0956  21
   0   5 -13 276.520 131.150  21
   0   5 -12 18772.4 1126.00  21
   0   5 -10 16541.0 1023.04  13
   0   5 -10 15749.2 1040.23  14
   0   5  -9 910.915 209.586  14
   0   5  -8 1727.57 275.745  14
   0  -5   8 1508.60 536.410   2
   0  -5   7 641.259 405.588   2
   0  -5   6 30918.6 2560.18   2
   0  -5   5 2760.02 653.623   2
   0  -5   4 53459.1 3355.46   2
   0  -5   3 55791.3 3352.18   2
   0  -5   2 404.641 186.533   2
   0  -5   1 229.780 202.087   2
   0  -5   0 8650.33 1004.47   2
   0  -5  -1-291.848 193.073   2
   0  -5  -2 105588. 5417.66   1
   0  -5  -3 149857. 7207.62   1
   0  -5  -4 118964. 6259.95   1
   0  -5  -5 4201.03 451.235   9
   0  -5  -5 2624.93 708.677   1
   0  -5  -6 244.502 130.775  16
   0  -5  -6 213.517 124.332   9
   0  -5  -7 6099.79 612.918   9
   0  -5  -7 4494.61 505.427  16
   0  -5  -8 1081.21 268.085   9
   0  -5  -8 1484.12 284.959  16
   0  -5  -9 33833.2 1903.92   9
   0  -5  -9 37744.2 1910.63   6
   0  -5  -9 36083.4 1860.17  16
   0  -5 -10 184.001 99.5074   5
   0  -5 -10 248.158 150.280   9
   0  -5 -10 156.639 108.859   6
   0  -5 -11 177.535 101.232   9
   0  -5 -11 82.8661 71.6251   5
   0  -5 -11 45.6039 74.5857   6
   0  -5 -12 23972.6 1264.66   5
   0  -5 -12 21384.6 1241.29   9
   0  -5 -12 20317.6 1220.73   6
   0  -5 -13 1651.29 249.336   6
   0   6 -15 110.509 73.6403  10
   0   6 -11 4064.00 457.807  14
   0   6 -10 7157.75 650.176  14
   0   6  -9 162.208 129.828  14
   0   6  -8 186.730 136.103  14
   0  -6   7 7706.57 653.419  19
   0  -6   6 68761.5 2959.85  19
   0   6  -6 63706.0 2876.86   8
   0  -6   6 70275.1 4457.88   2
   0   6  -5 7287.24 608.306   8
   0  -6   5 7534.72 639.206  19
   0  -6   5 7961.71 1257.55   2
   0  -6   4 36920.8 2833.08   2
   0  -6   3 10419.1 1311.00   2
   0  -6   2-134.976 163.433   2
   0  -6   1 5881.60 932.944   2
   0  -6   0 9166.73 1187.03   2
   0  -6  -1 19526.4 1998.77   1
   0  -6  -2 15993.7 1813.72   1
   0  -6  -2 14509.6 961.732  16
   0  -6  -3 6029.09 568.194  16
   0  -6  -3 5372.63 1040.32   1
   0  -6  -3 5899.60 557.300   9
   0  -6  -4 25711.8 1461.76  16
   0  -6  -4 27086.3 1492.01   9
   0  -6  -4 28395.7 2629.26   1
   0  -6  -5 920.884 234.646   9
   0  -6  -5 1040.37 257.373  16
   0  -6  -6 58320.2 2674.75   9
   0  -6  -6 52033.1 2561.40  16
   0  -6  -7 17728.9 1169.27  16
   0  -6  -7 19277.4 1256.00   9
   0  -6  -8 2268.95 364.817   9
   0  -6  -8 1829.54 324.426  16
   0  -6  -9 38008.7 1926.57   9
   0  -6  -9 35058.0 1784.85  16
   0  -6 -10 4737.28 491.432   6
   0  -6 -10 4446.69 517.262   9
   0  -6 -11 3430.23 415.704   9
   0  -6 -11 2948.84 355.183   6
   0  -6 -12 1107.26 211.239   9
   0   7 -14 175.602 112.974  10
   0   7 -11 2655.50 359.263  14
   0   7 -10 331.546 138.389  14
   0   7  -9 21512.1 1314.79  14
   0   7  -8 22371.4 1364.45  14
   0  -7   8 22235.3 1308.25  19
   0   7  -7 23463.4 1419.23  14
   0  -7   7 25114.2 1427.50  19
   0   7  -6 6386.20 590.468   8
   0  -7   6 6474.20 622.982  19
   0   7  -5 202.418 131.692   8
   0  -7   5-40.0798 121.307  19
   0   7  -4 2323.67 344.565   8
   0  -7   4 2376.81 367.097  19
   0   7  -3 9033.18 743.930   8
   0  -7   3 8198.98 1281.19   2
   0  -7   3 9722.55 792.104  19
   0  -7   2 1851.34 559.817   2
   0  -7   2 2316.68 344.860  19
   0   7  -2 1883.92 308.408   8
   0  -7   1 33633.7 1750.88  19
   0  -7   1 30825.3 2602.00   2
   0   7  -1 31976.3 1718.44   8
   0   7  -1 33454.8 1698.68   7
   0   7   0-0.51646 106.426   8
   0  -7   0 401.619 156.729  19
   0  -7   0 223.667 242.142   1
   0   7   0 235.142 133.748   7
   0  -7  -1 22907.5 1350.87  19
   0   7   1 23156.8 1306.40   7
   0  -7  -1 23984.4 1331.64   9
   0   7   1 23705.3 1365.30   8
   0  -7  -2 24740.4 1403.68   9
   0   7   2 24298.5 1395.12   8
   0   7   3 1434.83 273.034   8
   0  -7  -3 2068.47 341.236   9
   0   7   4 146027. 5863.61   8
   0  -7  -4 147374. 5986.33   9
   0  -7  -5 102524. 4410.61   9
   0  -7  -6 6356.49 653.700   9
   0  -7  -7 2987.98 437.791   9
   0  -7  -8 2283.01 365.060   9
   0  -7  -9 1213.80 263.596   9
   0  -7 -10 4666.09 491.040   9
   0  -7 -11 9007.45 646.220   9
   0   8 -12 159.001 67.4013  14
   0   8 -11 991.641 200.170  14
   0   8 -10 7498.64 635.024  14
   0   8  -9 8055.63 693.738  14
   0   8  -8 16941.6 1124.45  14
   0   8  -7 4129.47 463.268   8
   0   8  -7 3779.53 480.315  14
   0   8  -6 3261.37 427.744   8
   0  -8   6 2920.67 419.366  19
   0  -8   5 173.694 83.5619  19
   0   8  -5 626.279 171.227   8
   0   8  -4 51735.4 2498.14   8
   0  -8   4 52182.9 2553.72  19
   0  -8   3-24.6438 133.121  19
   0   8  -3-35.9793 97.9434   8
   0   8  -2 18300.3 1215.15   8
   0  -8   2 19810.0 1263.90  19
   0   8  -2 19008.4 1185.09  12
   0   8  -1 14073.5 1013.36   8
   0   8   0 3614.68 474.593   8
   0   8   1 1794.20 329.710   8
   0  -8  -2 703.051 205.456   9
   0   8   2 519.256 177.516   8
   0   8   3 252.456 131.873   8
   0  -8  -3 165.564 77.1063   9
   0  -8  -4 1332.29 274.660   9
   0   8   4 1243.13 258.564   8
   0  -8  -5 13945.5 1009.11   9
   0  -8  -6 5863.33 602.325   9
   0  -8  -7 972.755 242.197   9
   0  -8  -8 154.012 109.445   9
   0  -8  -9 5724.85 518.452   9
   0  -8 -10 984.536 184.309   9
   0   9 -11 136.648 82.3849  14
   0   9 -10 502.738 125.073  14
   0   9  -9 455.205 148.499  14
   0   9  -8 255.803 101.170  14
   0   9  -7 8383.38 658.875   8
   0   9  -7 8902.75 716.165  14
   0   9  -6 2848.17 399.302  14
   0   9  -6 3146.79 401.745   8
   0   9  -5-84.4479 73.0000   8
   0   9  -5 59.0609 91.9863  14
   0   9  -4 4241.30 496.923   8
   0   9  -3 8111.94 737.913   8
   0   9  -2 8235.63 701.341  12
   0   9  -2 9521.83 794.524   8
   0   9  -1 2455.98 366.511  12
   0   9  -1 2253.10 363.177   8
   0   9   0 448.557 147.362   8
   0   9   1 20763.7 1279.52   8
   0   9   2 6382.99 605.332   8
   0   9   3 37388.3 1877.19   8
   0  -9  -3 38232.0 1893.97   9
   0  -9  -4 25705.7 1420.91   9
   0  -9  -5 11291.9 820.881   9
   0  -9  -6 9930.62 734.238   9
   0  -9  -7 14428.4 890.596   9
   0  -9  -8 33920.4 1582.69   9
   0  10  -9 2548.70 282.521  14
   0  10  -8 6226.56 497.634  14
   0  10  -7 2493.86 315.924  14
   0  10  -6-57.3094 92.2619  14
   0  10  -6-84.2414 63.7004   8
   0  10  -5 440.671 155.765  14
   0  10  -5 255.744 118.158   8
   0  10  -4 5777.07 530.979  14
   0  10  -4 6060.18 551.983   8
   0  10  -3 144.704 107.619   8
   0  10  -3 111.770 124.370  14
   0  10  -2 43428.6 2085.14   8
   0  10  -2 42575.4 2015.16  14
   0  10  -1 57.1032 77.6740   8
   0  10  -1 306.844 122.567  14
   0  10  -1 206.161 122.641  12
   0  10   0 160.851 119.551  12
   0  10   0 157.919 113.003   8
   0  10   1 7252.18 607.623   8
   0  10   1 7391.06 605.645  12
   0  10   2 7778.65 606.779   8
   0  10   2 8140.10 632.681  12
   0  10   3 491.733 132.923   8
   0  10   3 340.749 139.283  12
   0  10   4 982.835 193.251  12
   0  10   5 5222.56 443.191  12
   0  11  -4 5110.27 415.087   8
   0  11  -3 176.688 86.3633   8
   0  11  -2 1808.01 248.200   8
   0  11  -1 416.839 120.624   8
  -1  10   2 847.458 160.961  12
  -1  10   1 11318.3 694.138   8
  -1  10   1 9240.59 627.987  12
  -1  10   0 11402.9 748.092   8
  -1  10  -1 9886.64 703.915   8
  -1  10  -2 2469.84 319.540   8
  -1  10  -3 169.892 106.011   8
  -1  10  -3 236.030 115.870  14
  -1  10  -4 1823.60 261.221  14
  -1  10  -4 1447.58 248.059   8
  -1  10  -5 1207.50 233.636  14
  -1  10  -5 1145.88 214.725   8
  -1  10  -6 712.879 166.685  14
  -1  10  -6 671.563 160.676   8
  -1  10  -7 6144.00 476.513  14
   1  -9  -6 85.5318 76.5556   9
   1  -9  -5 2606.57 317.687   9
   1  -9  -4 1858.91 288.729   9
   1  -9  -3 850.268 196.250   9
  -1   9   3 1050.85 204.304   8
  -1   9   2 1317.40 257.003   8
   1  -9  -2 1531.46 253.682   9
  -1   9   1 3932.96 453.371   8
  -1   9   0 1333.05 257.063   8
  -1   9  -1 137.363 122.526  12
  -1   9  -1 183.045 130.754   8
  -1   9  -2 1054.76 266.131   8
  -1   9  -3 1717.13 355.121   8
  -1   9  -4 4698.61 508.016   8
  -1   9  -5 7412.15 647.991   8
  -1   9  -6 1452.33 296.019  14
  -1   9  -6 1390.77 266.417   8
  -1   9  -7 15803.3 956.291   8
  -1   9  -7 16525.3 1023.63  14
  -1   9  -8 7596.18 616.339  14
  -1   9  -9 563.016 154.273  14
  -1   9 -10 1866.38 241.270  14
   1  -8  -8 4675.41 438.239   9
   1  -8  -7 1113.49 227.929   9
   1  -8  -6 465.884 181.623   9
   1  -8  -5 16230.9 1118.26   9
   1  -8  -4 2712.76 388.153   9
  -1   8   3 296.349 123.152   8
   1  -8  -3 279.191 166.968   9
   1  -8  -2 6886.25 646.520   9
  -1   8   2 6333.83 620.552   8
  -1   8   1 9352.29 752.516   7
   1  -8  -1 9661.86 774.008   9
  -1   8   1 9927.11 808.123   8
  -1   8   0 8296.47 711.955   7
  -1   8   0 7752.48 712.557   8
   1  -8   1 3515.19 466.350  19
  -1   8  -1 3046.72 444.810   8
  -1   8  -2 1037.84 259.977   8
   1  -8   2 1054.26 248.696  19
   1  -8   3 17811.5 1207.06  19
  -1   8  -3 14824.2 1100.95   8
  -1   8  -4 2893.94 422.462   8
   1  -8   4 3251.63 447.381  19
  -1   8  -5 2058.61 354.695   8
   1  -8   5 2304.58 373.327  19
   1  -8   6 1711.34 319.229  19
  -1   8  -6 990.468 234.150   8
   1  -8   7 1078.89 276.663  19
  -1   8  -7 874.435 235.222   8
  -1   8  -8 1116.21 260.953  14
   1  -8   8 1075.99 219.453  19
  -1   8  -9 20774.4 1223.92  14
  -1   8 -10 3392.51 388.607  14
  -1   8 -11 5115.37 457.804  14
   1  -7 -10 3357.82 355.701   9
   1  -7  -9 204.954 152.348   9
   1  -7  -9 474.743 134.273   6
   1  -7  -8 283.286 114.724   6
   1  -7  -8 711.844 219.340   9
   1  -7  -7 8241.35 743.665   9
   1  -7  -6 12535.6 959.197   9
   1  -7  -5 27737.3 1627.76   9
   1  -7  -4 5906.02 635.270   9
  -1   7   4 3163.54 443.548   8
   1  -7  -3 21814.1 1356.46   9
   1  -7  -2 952.545 233.924   9
  -1   7   2 874.506 209.990   7
  -1   7   1 9677.10 758.849   7
   1  -7  -1 9853.03 780.809   9
   1  -7  -1 8456.36 741.673  19
   1  -7   0 6142.79 625.150   9
   1  -7   0 6066.32 628.118  19
  -1   7  -1 9330.06 785.917   7
   1  -7   1 10953.0 854.766  19
   1  -7   2 7628.93 702.453  19
  -1   7  -2 7370.75 676.224   7
  -1   7  -3 1648.33 299.574   7
   1  -7   3 1440.02 291.186  19
  -1   7  -4 1118.94 268.682   8
   1  -7   4 1971.11 361.226  19
   1  -7   5 5739.39 627.386  19
  -1   7  -5 2877.58 474.206   8
   1  -7   6 1649.66 335.626  19
  -1   7  -6 1201.99 258.409   8
   1  -7   7 4514.90 527.887  19
   1  -7   8 8539.63 728.884  19
   1  -7   9 41876.0 2004.87  19
  -1   7  -9 37885.4 1996.73  14
  -1   7 -10 5857.62 567.563  14
  -1   7 -11 338.789 138.788  14
   1  -6 -11 1762.52 244.496   6
   1  -6 -11 1791.32 259.124   9
   1  -6 -10 497.355 186.931   9
   1  -6 -10 337.271 139.951   6
   1  -6 -10 389.805 136.389  16
   1  -6  -9 1344.79 268.627   6
   1  -6  -9 1391.63 282.047   9
   1  -6  -9 1514.63 289.919  16
   1  -6  -8 706.943 235.785  16
   1  -6  -8 416.951 143.393   9
   1  -6  -7 6383.58 644.772  16
   1  -6  -7 6676.26 676.334   9
   1  -6  -6 2242.68 375.934  16
   1  -6  -6 2619.26 416.154   9
   1  -6  -5 2935.16 429.512  16
   1  -6  -5 3074.47 500.949   9
   1  -6  -4 24345.1 1448.29   9
   1  -6  -4 22149.7 1397.05  16
   1  -6  -3 10216.3 847.410   9
   1  -6  -3 9922.45 843.180  16
  -1   6   2 5352.22 518.213   7
   1  -6  -2 5105.85 548.461  16
   1  -6  -2 5625.05 560.525   9
   1  -6  -2 4841.36 1045.96   1
  -1   6   1 23094.7 1297.48   7
   1  -6  -1 24516.8 1342.30   9
   1  -6  -1 21017.0 1273.12  19
   1  -6   0 18403.0 1970.71   1
   1  -6   0 15686.1 1027.31  19
   1  -6   0 16407.5 1021.94   9
  -1   6   0 15520.3 1006.63   7
  -1   6  -1 12659.4 870.999   7
   1  -6   1 12272.1 885.012  19
   1  -6   2 4144.03 475.504  19
   1  -6   2 3815.93 798.604   2
  -1   6  -2 4070.71 459.883   7
  -1   6  -3 263.339 119.998   7
   1  -6   3 568.616 311.692   2
   1  -6   3 231.723 112.822  19
   1  -6   4 2150.41 418.131  19
  -1   6  -4 2078.66 378.191   7
  -1   6  -5 985.289 257.659   8
   1  -6   5 1011.11 677.706   2
  -1   6  -6 187.774 128.704   8
   1  -6   6 369.299 195.123  19
   1  -6   7 38084.5 1954.67  19
   1  -6   8 20884.4 1274.54  19
  -1   6  -9 3621.78 465.270  14
  -1   6 -10 2500.75 359.538  14
  -1   6 -11 2920.97 393.736  14
   1  -5 -12 1404.34 228.012   6
   1  -5 -11 6560.63 588.468   9
   1  -5 -11 6626.27 596.524   6
   1  -5 -10 1414.09 288.751   9
   1  -5 -10 1488.39 287.197   6
   1  -5 -10 2120.94 348.987  16
   1  -5  -9 1520.96 284.394  16
   1  -5  -9 1552.83 310.757   9
   1  -5  -9 1560.35 304.113   6
   1  -5  -8 3587.41 471.897  16
   1  -5  -8 2640.48 409.346   9
   1  -5  -7 243.984 155.631   9
   1  -5  -7 144.334 136.948  16
   1  -5  -6 4624.19 517.319  16
   1  -5  -6 4302.98 515.946   9
   1  -5  -5 2529.63 402.756   9
   1  -5  -5 2741.43 763.801   1
   1  -5  -5 2321.27 366.806  16
   1  -5  -4 2748.00 407.575  16
   1  -5  -4 2433.28 693.839   1
   1  -5  -4 1851.36 365.126   9
   1  -5  -3 79991.8 4744.13   1
   1  -5  -3 82548.8 3421.14   9
   1  -5  -3 73362.1 3341.01  16
   1  -5  -2 3387.11 782.109   1
   1  -5  -1 19714.0 1880.22   1
   1  -5   0 1208.25 362.685   2
   1  -5   1 8805.65 1056.44   2
   1  -5   2 17177.2 1579.10   2
   1  -5   3 4817.49 846.458   2
   1  -5   4 19654.1 1844.46   2
   1  -5   5 23266.5 2127.07   2
   1  -5   6 47163.9 3383.67   2
   1  -5   7 10608.0 807.066  19
   1  -5   7 12484.8 1740.20   2
   1  -5   8 23503.8 2373.92   2
  -1   5  -9 9383.16 725.174  13
  -1   5  -9 9884.85 766.148  14
  -1   5 -10 12703.8 877.215  13
  -1   5 -10 11995.0 863.449  14
  -1   5 -11 13173.2 915.031  13
  -1   5 -13 4043.10 432.558  21
  -1   5 -14 1278.74 225.339  21
  -1   5 -15 589.316 131.519  21
   1  -4 -13 1795.28 276.417   6
   1  -4 -12 845.732 202.264   6
   1  -4 -11 8104.42 715.506   6
   1  -4 -11 7193.77 635.076  16
   1  -4 -11 7507.49 661.459   9
   1  -4 -10 3904.76 477.752   9
   1  -4 -10 3428.81 443.587  16
   1  -4 -10 3849.04 500.916   6
   1  -4  -9 11065.8 865.701  16
   1  -4  -9 10534.4 871.800   6
   1  -4  -9 11069.3 882.389   9
   1  -4  -8 2398.10 375.796   9
   1  -4  -8 2218.08 363.010  16
   1  -4  -7 2375.07 361.303  16
   1  -4  -7 2130.10 350.714   9
   1  -4  -6 4375.81 986.531   1
   1  -4  -6 4158.70 491.790  16
   1  -4  -6 4692.82 533.799   9
   1  -4  -5 3027.55 733.786   1
   1  -4  -4 762.576 451.919   1
   1  -4  -3 55417.7 3460.19   1
   1  -4  -2 53452.3 3004.69   1
  -1   4   2 35002.9 2174.87   4
   1  -4  -1 4517.75 849.909   1
  -1   4   1 3697.30 573.096   4
   1  -4  -1 4033.69 645.223   2
   1  -4   0 2802.57 524.587   2
  -1   4   0 3009.53 526.296   4
  -1   4  -1 505.516 275.856   4
   1  -4   1 468.127 305.134   2
   1  -4   2 5395.11 941.374   2
   1  -4   3 46469.3 2806.86   2
   1  -4   4 21062.4 1768.51   2
   1  -4   5 15357.4 1534.62   2
   1  -4   6 5341.96 997.141   2
   1  -4   7 33158.8 2730.99   2
   1  -4   8 29267.5 2586.57   2
  -1   4  -9 22946.2 1293.11  13
   1  -4   9 25075.7 2462.79   2
  -1   4 -10 1789.43 334.853  13
  -1   4 -11 2989.85 395.603  13
  -1   4 -12 17411.7 1127.30  13
  -1   4 -13 1155.19 278.239  21
  -1   4 -13 682.448 239.417  20
  -1   4 -14 8777.91 689.154  20
  -1   4 -14 9131.17 705.727  21
  -1   4 -15 1811.71 284.787  20
  -1   4 -15 1992.96 297.346  21
  -1   4 -16 4921.21 402.325  21
   1  -3 -14 268.492 148.568   6
   1  -3 -13 15045.7 990.596   6
   1  -3 -12 3609.94 445.840   5
   1  -3 -12 3593.60 465.895   6
   1  -3 -11 1537.40 279.417  16
   1  -3 -11 1688.75 306.760   5
   1  -3 -11 1598.24 339.562   6
   1  -3 -10 12714.9 933.625   5
   1  -3 -10 10995.3 853.365  16
   1  -3 -10 12014.0 937.029   6
   1  -3  -9 826.565 271.193   6
   1  -3  -9 990.716 259.560  16
   1  -3  -9 1439.37 297.128   9
   1  -3  -9 1435.59 299.521   5
   1  -3  -8 6158.10 584.472   5
   1  -3  -8 6832.15 626.821  16
   1  -3  -8 7643.05 662.754   9
   1  -3  -8 7316.00 1315.23   1
   1  -3  -7 2835.63 372.308   9
   1  -3  -7 2659.03 354.516  16
   1  -3  -7 2525.14 713.582   1
   1  -3  -6 7626.19 1176.51   1
   1  -3  -5 50506.4 3254.62   1
   1  -3  -4 38930.5 2608.34   1
  -1   3   3 59621.2 2946.29   4
   1  -3  -3 67459.6 3544.37   1
   1  -3  -2 3525.91 644.761   1
  -1   3   2 3467.11 481.051   4
   1  -3  -1 42798.5 2497.46   1
   1  -3  -1 40579.9 2179.71   2
  -1   3   1 44370.6 2269.63   4
   1  -3   0 1383.70 287.434   2
  -1   3   0 1195.02 281.432   4
   1  -3   1 88328.2 3832.08   2
  -1   3  -1 76566.6 3720.02   4
   1  -3   2 29630.3 1838.97   2
  -1   3  -2 28643.7 1769.49   4
  -1   3  -3 3146.49 637.821   4
   1  -3   3 2334.24 715.422   2
   1  -3   4 6519.82 887.706   2
   1  -3   5-193.327 149.770   2
   1  -3   6 15987.9 1547.48   2
   1  -3   7 4480.28 861.111   2
   1  -3   8 2690.84 680.397   2
   1  -3   9 18158.2 1968.57   2
  -1   3  -9 17331.9 1040.73  13
   1  -3  10 3838.74 913.884   2
  -1   3 -10 4475.11 472.982  20
  -1   3 -10 4603.98 488.388  13
  -1   3 -11 3379.24 412.969  20
  -1   3 -11 3543.19 443.548  13
  -1   3 -12 10530.3 828.114  20
  -1   3 -12 10964.2 845.797  13
  -1   3 -13 34151.4 1787.86  21
  -1   3 -13 33331.9 1783.88  20
  -1   3 -14 12128.1 868.380  20
  -1   3 -14 9895.46 796.667  21
  -1   3 -15 3524.52 406.691  21
  -1   3 -15 3515.38 415.460  20
  -1   3 -16 11034.8 731.881  20
  -1   3 -16 11530.9 731.066  21
   1  -2 -14 12492.6 861.194   6
   1  -2 -13 1574.89 304.920   6
   1  -2 -12 6535.67 648.087   5
   1  -2 -12 6120.25 624.597   6
   1  -2 -11 3653.36 478.974   6
   1  -2 -11 3368.27 427.035  16
   1  -2 -11 3289.25 452.456   5
   1  -2 -10 154.219 102.263   6
   1  -2 -10 229.473 170.730   5
   1  -2  -9 13568.4 975.779   6
   1  -2  -9 14776.3 1000.93   5
   1  -2  -8 5616.11 545.365   5
   1  -2  -8 5910.77 1096.47   1
   1  -2  -7 10287.4 1423.15   1
   1  -2  -6 3237.91 730.718   1
   1  -2  -5 21476.8 1778.12   1
   1  -2  -4 90922.0 3976.59   1
  -1   2   4 65190.2 3245.08   4
  -1   2   3 38559.1 1952.39   4
   1  -2  -3 33180.3 2176.38   1
   1  -2  -2 14681.5 1167.48   1
  -1   2   2 15375.9 1026.97   4
  -1   2   1 79767.3 3708.73   4
   1  -2  -1 87026.1 3616.67   2
   1  -2   0 22216.0 1703.51   2
  -1   2   0 42747.7 1837.98   4
   1  -2   1 1841.42 460.433   2
  -1   2  -1 3487.73 486.016   4
   1  -2   2 21634.7 1534.88   2
  -1   2  -2 35826.8 1764.95   4
   1  -2   3 24455.2 1611.00   2
  -1   2  -3 24869.9 1513.78   4
   1  -2   4 21574.7 1518.69   2
   1  -2   5 8456.97 924.074   2
   1  -2   6 60301.8 3318.54   2
   1  -2   7 29532.3 2175.89   2
   1  -2   8 1935.69 782.895   2
   1  -2   9 2340.25 693.772   2
   1  -2  10 713.426 431.592   2
  -1   2 -10 521.938 127.209  20
  -1   2 -10 911.166 242.722   5
  -1   2 -10 640.011 176.422  13
  -1   2 -11 17506.3 1119.60  13
  -1   2 -11 17270.6 1104.37  20
  -1   2 -12 101.084 96.5945  20
  -1   2 -13 1650.96 348.874  20
  -1   2 -13 1204.85 280.659  21
  -1   2 -14 3506.92 445.939  21
  -1   2 -14 3664.98 459.725  20
  -1   2 -15 4292.82 465.774  21
  -1   2 -15 4123.45 467.795  20
  -1   2 -16 2010.68 291.197  20
  -1   2 -16 2362.87 302.651  21
   1  -1 -15 586.016 151.718  20
   1  -1 -14 6531.08 607.637   6
   1  -1 -14 5467.12 523.574  20
   1  -1 -13 5581.86 577.928  20
   1  -1 -13 6919.30 661.423   6
   1  -1 -12 4362.46 553.614   6
   1  -1 -12 5619.36 623.392   5
   1  -1 -12 5050.30 556.815  20
   1  -1 -11 947.864 265.300   5
   1  -1 -11 704.018 196.139  20
   1  -1 -11 425.047 139.566   6
   1  -1 -10 9463.09 762.014  20
   1  -1 -10 9642.75 799.561   6
   1  -1 -10 10233.2 827.791   5
   1  -1  -9 33381.6 2888.86   1
   1  -1  -9 30814.3 1678.56   6
   1  -1  -9 30763.4 1679.27   5
   1  -1  -9 33894.1 1671.91  20
   1  -1  -8 95442.5 3824.97   6
   1  -1  -8 104693. 5421.93   1
   1  -1  -7 22763.9 2072.81   1
  -1   1   6 11585.3 1020.62   2
  -1   1   6 10111.2 953.648   4
   1  -1  -6 10843.6 1292.21   1
  -1   1   5 2941.05 461.659   4
  -1   1   5 3401.89 484.410   2
   1  -1  -5 3945.11 678.774   1
  -1   1   4 29564.5 1708.33   4
   1  -1  -4 30795.3 1945.69   1
  -1   1   4 32043.7 1678.19   2
  -1   1   3 34666.3 1817.48   4
   1  -1  -3 37235.7 2020.92   1
   1  -1  -2 14013.3 1012.71   1
  -1   1   2 14566.1 956.865   4
  -1   1   1 28000.2 1438.12   4
   1  -1  -1 26694.5 1463.55   1
   1  -1   0 449557. 16712.0   2
  -1   1   0 472778. 16912.2   4
  -1   1  -1 154037. 5965.43   4
   1  -1   1 152319. 5878.16   2
  -1   1  -2 616515. 23177.9   4
   1  -1   2 647007. 23193.1   2
  -1   1  -3 418208. 15381.4   4
   1  -1   3 405504. 15461.1   2
   1  -1   4 146667. 6084.25   2
   1  -1   5 163985. 6874.31   2
   1  -1   6 2420.25 582.044   2
   1  -1   7 48692.5 2925.90   2
   1  -1   8 5305.02 884.694   2
   1  -1   9 5651.51 1017.08   2
  -1   1 -10 9153.14 748.710  20
  -1   1 -10 9921.20 770.691  13
  -1   1 -10 12930.5 896.380   6
   1  -1  10 10512.9 1418.83   2
  -1   1 -10 11804.4 844.623   5
  -1   1 -11 250.927 144.008  20
   1  -1  11 1453.16 485.476   2
  -1   1 -11 361.222 164.329  11
  -1   1 -11 769.151 231.849  13
  -1   1 -11 682.355 211.168   5
  -1   1 -11 1236.97 311.019   6
  -1   1 -12 584.914 273.300   5
  -1   1 -12 238.046 148.939  21
  -1   1 -12 89.9674 139.793  20
  -1   1 -12 234.812 170.320  11
  -1   1 -13 11847.4 853.066  11
  -1   1 -13 11145.1 881.450  20
  -1   1 -13 9296.57 808.032  21
  -1   1 -14 6499.28 636.725  21
  -1   1 -14 7709.79 700.030  20
  -1   1 -15 4109.86 478.052  21
  -1   1 -15 4762.69 519.817  20
  -1   1 -16 2441.65 332.908  20
  -1   1 -17 600.187 156.029  20
   1   0 -15 2645.03 340.913  20
   1   0 -14 953.291 249.291  20
   1   0 -14 1129.03 298.147   6
   1   0 -13 11013.0 870.706  20
   1   0 -13 12231.3 939.165   6
   1   0 -12 3793.94 499.392  20
   1   0 -12 4484.19 556.843   6
   1   0 -12 5172.55 579.751   5
   1   0 -11 27280.1 1647.14  20
   1   0 -11 30096.3 1726.26   5
   1   0 -10 109746. 4251.45  21
   1   0 -10 110060. 4314.23   6
   1   0 -10 98774.2 4262.90   5
   1   0 -10 102521. 4244.87  20
   1   0  -9 12756.5 888.644   6
   1   0  -9 12540.0 892.557   5
   1   0  -9 12178.7 856.094  20
   1   0  -9 11599.8 823.818  21
   1   0  -8 5681.68 1084.38   1
  -1   0   7 1431.34 448.361   2
   1   0  -7 1686.41 595.427   1
  -1   0   7 2300.40 515.186   4
   1   0  -6 3664.58 692.456   1
  -1   0   6 2713.33 514.853   4
  -1   0   6 2371.24 468.885   2
  -1   0   5 1345.47 313.844   2
  -1   0   5 1592.00 386.333   4
   1   0  -5 1553.54 433.917   1
  -1   0   4 176.604 108.589   2
   1   0  -4 15.6639 125.773   1
  -1   0   4 405.048 200.022   4
   1   0  -3 9357.31 794.406   1
  -1   0   3 10084.4 809.530   4
  -1   0   3 8919.98 620.990   2
  -1   0   2 26611.5 1406.58   4
  -1   0   2 26601.9 1154.00   2
   1   0  -1 26183.2 1293.95   1
  -1   0   1 29398.7 1391.59   4
   1   0   0 178605. 6675.08   1
  -1   0   0 186747. 6842.31   4
  -1   0  -1 98150.5 3527.49   4
   1   0   1 83699.9 3443.74   2
  -1   0  -2 4188.41 385.391   4
  -1   0  -2 4408.05 367.238   3
  -1   0  -3 7261.95 539.418   4
   1   0   3 9127.74 727.039   2
  -1   0  -4 31517.1 1813.13   1
   1   0   4 39097.9 1962.04   2
  -1   0  -5 10771.9 965.804   1
   1   0   5 9380.58 909.549   2
   1   0   6 975.957 389.349   2
  -1   0  -6 922.131 367.295   1
   1   0   7 16505.3 1454.83   2
   1   0   8 43394.5 2800.22   2
   1   0   9 14336.0 1530.95   2
  -1   0 -10 51833.3 2330.31   5
   1   0  10 49211.8 3367.30   2
  -1   0 -10 45498.2 2226.62  20
  -1   0 -10 42672.2 2179.64  11
  -1   0 -10 57449.0 2385.99   6
  -1   0 -11 105230. 3885.30  20
   1   0  11 92572.0 5262.72   2
  -1   0 -11 77691.3 3760.64   6
  -1   0 -11 99244.7 3812.66  11
  -1   0 -11 90681.2 3780.50  21
  -1   0 -11 71660.5 3718.05   5
  -1   0 -12 8616.89 753.233  20
  -1   0 -12 7280.36 729.195   5
  -1   0 -12 7606.33 695.259  11
  -1   0 -12 8662.87 730.886  21
  -1   0 -13 61299.7 2866.37  21
  -1   0 -13 67341.8 2914.59  11
  -1   0 -13 70989.5 3044.26   5
  -1   0 -13 65903.6 2955.05  20
  -1   0 -14 661.744 204.380  21
  -1   0 -14 704.368 213.320  20
  -1   0 -14 897.153 309.569   5
  -1   0 -15 2541.77 370.748  20
  -1   0 -15 1935.62 309.238  21
  -1   0 -16 3915.30 431.350  20
  -1   0 -17 1473.04 220.547  20
   1   1 -16 883.880 169.760  20
   1   1 -15 5493.04 523.617  20
   1   1 -14 1870.54 315.999  20
   1   1 -13 5434.85 610.820   6
   1   1 -13 5017.67 570.628  20
   1   1 -12 25267.3 1514.92  20
   1   1 -12 26528.7 1573.29   6
   1   1 -12 25217.5 1487.21  21
   1   1 -11 7063.39 644.733  21
   1   1 -11 5178.91 611.905   6
   1   1 -11 6876.93 668.592  20
   1   1 -10 77027.8 3174.20   6
   1   1 -10 73931.9 3172.26   5
   1   1 -10 69726.3 3046.03  17
   1   1 -10 68117.0 3062.72  21
   1   1  -9 74189.3 3321.46  20
   1   1  -9 79677.6 3356.94   6
  -1  -1   8 4302.56 816.281   4
  -1  -1   8 3529.44 690.197   2
  -1  -1   7 34277.5 2210.11   2
  -1  -1   6 19753.8 1457.36   2
  -1  -1   5 8913.00 813.420   2
  -1  -1   4 4924.94 561.390   2
  -1  -1   3 21063.1 1220.00   2
  -1  -1   2 23919.2 1198.15   2
  -1  -1   1 50477.3 2078.31   2
  -1  -1   0 4504.90 326.134   2
  -1  -1  -1 76283.1 2947.23   4
  -1  -1  -2 38508.3 1711.34   3
  -1  -1  -2 37147.7 1451.75   4
  -1  -1  -2 36927.6 1661.42   1
  -1  -1  -3 19849.5 1174.99   3
  -1  -1  -3 21074.1 1173.60   1
  -1  -1  -4 595.543 280.839   1
  -1  -1  -5 1520.02 355.187   1
  -1  -1  -6 8407.67 908.044   1
   1   1   6 5734.64 777.916   2
  -1  -1  -7 16930.7 1508.55   1
   1   1   7 15338.4 1418.77   2
   1   1   8 17615.0 1629.99   2
  -1  -1  -8 19202.7 1762.88   1
  -1  -1  -9 28558.3 1436.36   6
  -1  -1  -9 22885.3 2203.98   1
   1   1   9 27135.2 2227.90   2
  -1  -1 -10 18333.1 1060.06  11
  -1  -1 -10 15776.1 997.029  21
  -1  -1 -10 18230.6 1104.60   5
  -1  -1 -10 13716.7 989.415   6
   1   1  10 17654.6 1824.98   2
  -1  -1 -10 16232.9 1015.09  20
  -1  -1 -11 43546.8 2186.96   6
   1   1  11 41530.5 3230.43   2
  -1  -1 -11 48553.6 2271.23   5
  -1  -1 -11 46033.5 2159.09  21
  -1  -1 -11 40773.7 2114.46  11
  -1  -1 -11 43361.8 2144.80  20
  -1  -1 -12 22010.0 1353.19  21
  -1  -1 -12 21308.3 1365.11  20
  -1  -1 -12 24528.9 1479.81   5
  -1  -1 -12 25614.9 1428.99  11
  -1  -1 -12 25209.3 1458.73   6
  -1  -1 -13 431.361 178.382  20
  -1  -1 -13 586.194 227.894  11
  -1  -1 -13 387.917 181.839  21
  -1  -1 -13 418.727 273.052   6
  -1  -1 -13 93.2623 118.945   5
  -1  -1 -14 7020.79 697.874   5
  -1  -1 -14 6117.75 606.082  21
  -1  -1 -14 7680.59 745.147   6
  -1  -1 -14 6897.84 655.092  20
  -1  -1 -15 1277.04 257.512  20
  -1  -1 -16 8187.53 623.140  20
   1   2 -16 29.7629 72.1096  20
   1   2 -15 268.335 114.043  20
   1   2 -14 15070.4 1034.11  20
   1   2 -13 3377.72 464.173  20
   1   2 -12 11053.8 863.202  21
   1   2 -12 12479.6 949.012  20
   1   2 -12 12146.7 955.165   6
   1   2 -11 3646.14 442.562  21
   1   2 -11 3900.98 486.409   6
   1   2 -11 3562.84 460.691  20
   1   2 -10 3526.80 411.832  17
   1   2 -10 4031.96 477.446   6
   1   2 -10 3409.41 411.598  21
   1   2 -10 3059.31 409.211  20
   1   2  -9 36881.3 1795.55  21
   1   2  -9 38666.3 1852.25   6
   1   2  -9 35373.1 1819.55  20
  -1  -2   9 38518.3 2766.51   2
  -1  -2   8 24457.1 2006.53   2
  -1  -2   7 10030.1 1140.71   2
  -1  -2   6 149801. 6572.84   2
  -1  -2   5 13935.8 1180.91   2
  -1  -2   4 251798. 9932.93   2
  -1  -2   3 227924. 8934.65   2
  -1  -2   2 360058. 13554.6   2
  -1  -2   1 428560. 15926.6   2
  -1  -2   0 81523.3 3385.61   2
  -1  -2  -1 405123. 14849.3   3
  -1  -2  -1 398161. 14915.7   2
  -1  -2  -2 211756. 8003.71   1
  -1  -2  -2 202815. 7955.29   3
  -1  -2  -3 54283.1 2634.58   1
  -1  -2  -3 57054.7 2628.82   3
  -1  -2  -4 14631.9 1142.98   1
  -1  -2  -5 5050.70 744.578   1
  -1  -2  -6 3890.49 667.932   1
  -1  -2  -7 19410.5 1715.19   1
  -1  -2  -8 13991.6 1533.43   1
   1   2   8 12201.8 1400.57   2
  -1  -2  -9 29921.6 2574.92   1
  -1  -2  -9 31345.2 1555.89   6
  -1  -2 -10 14383.7 1839.58   1
  -1  -2 -10 12749.4 928.485   6
   1   2  10 12893.1 1574.42   2
  -1  -2 -10 14413.7 924.109  21
  -1  -2 -10 15703.4 974.455  11
  -1  -2 -10 13046.3 905.710  20
  -1  -2 -11 681.220 216.824  20
  -1  -2 -11 925.856 265.865  11
  -1  -2 -11 926.796 239.502   6
  -1  -2 -11 877.947 245.390   5
  -1  -2 -11 943.849 247.756  21
  -1  -2 -12 214.044 154.145  11
  -1  -2 -12 263.011 173.684   6
  -1  -2 -12 373.155 159.307  20
  -1  -2 -12 221.403 117.190   5
  -1  -2 -12 287.520 143.195  21
  -1  -2 -13 10365.1 855.693   6
  -1  -2 -13 10194.6 826.988  11
  -1  -2 -13 11597.4 921.512   5
  -1  -2 -13 9880.94 818.191  20
  -1  -2 -14 14936.1 1084.05   5
  -1  -2 -14 15239.6 1087.45   6
  -1  -2 -14 16587.2 1057.80  20
  -1  -2 -15 5867.97 571.255   5
  -1  -2 -15 5349.28 510.807  20
  -1  -2 -16 6066.49 482.472  20
   1   3 -16 16970.9 928.498  20
   1   3 -15 1266.39 242.644  20
   1   3 -14 1835.37 303.934  10
   1   3 -14 2091.15 350.241  20
   1   3 -13 542.098 180.634  20
   1   3 -13 361.725 170.613  21
   1   3 -12 10420.3 852.058  20
   1   3 -12 10628.4 813.907  21
   1   3 -11 111.662 100.610  21
   1   3 -11 106.980 117.214  20
   1   3 -10 2646.90 372.907  21
   1   3 -10 2163.89 379.637  20
   1   3  -9 75.1835 75.9022  20
   1   3  -9 236.721 108.347  21
   1   3  -9 389.376 164.708   6
  -1  -3   8 10307.3 1301.98   2
  -1  -3   7 21095.6 1819.55   2
  -1  -3   6 4240.83 805.531   2
  -1  -3   5 56799.5 3140.91   2
  -1  -3   4 19656.0 1474.28   2
  -1  -3   3 53582.9 2778.26   2
  -1  -3   2 39234.4 2148.58   2
  -1  -3   1 198510. 7916.18   2
  -1  -3   0 26692.6 1525.59   2
  -1  -3   0 25269.2 1339.01   3
  -1  -3  -1 180578. 7208.23   2
  -1  -3  -1 181265. 7062.57   3
  -1  -3  -2 9784.35 980.836   3
  -1  -3  -3 5236.28 640.275   3
  -1  -3  -3 4852.55 665.733   1
  -1  -3  -4 108839. 4988.08   1
  -1  -3  -5 90347.0 4442.40   1
  -1  -3  -6 7189.79 988.532   1
  -1  -3  -7 6016.65 955.907   1
   1   3   8 15916.2 1667.31   2
  -1  -3  -8 16933.5 1804.59   1
  -1  -3  -9 10195.4 776.628  11
  -1  -3  -9 12728.6 851.204   6
   1   3   9 11515.1 1464.62   2
  -1  -3  -9 12388.7 860.468   9
  -1  -3  -9 12510.1 1647.28   1
  -1  -3 -10 6714.73 624.438   6
  -1  -3 -10 6542.34 624.168   9
  -1  -3 -10 6982.36 629.511  11
  -1  -3 -10 5656.42 550.920  20
  -1  -3 -11 82.7906 104.925  20
  -1  -3 -11 70.3637 95.1348  11
  -1  -3 -11 13.0251 91.9497   9
  -1  -3 -11-128.642 185.179   6
  -1  -3 -12 1775.90 316.747  20
  -1  -3 -12 1838.54 335.736   6
  -1  -3 -12 2062.03 368.959   5
  -1  -3 -12 1920.45 348.410  11
  -1  -3 -13 328.256 124.639  20
  -1  -3 -13 497.348 226.049   6
  -1  -3 -13 13.1585 128.522   5
  -1  -3 -14 466.234 219.193   6
  -1  -3 -14 312.781 190.408   5
  -1  -3 -15 18928.9 1129.10   5
   1   4 -15 8665.17 639.247  20
   1   4 -15 8970.13 632.639  10
   1   4 -14 8255.55 656.502  10
   1   4 -14 6031.56 579.685  20
   1   4 -13 3047.06 389.785  21
   1   4 -13 2303.41 379.928  20
   1   4 -12 26929.4 1510.42  21
   1   4 -12 29962.6 1626.82  20
   1   4 -11 2794.53 376.766  21
   1   4 -11 2810.62 414.560  20
   1   4 -10 957.100 248.674  20
   1   4 -10 1215.18 260.854  21
  -1  -4   9 3396.22 809.650   2
   1   4  -9 3119.81 383.915  21
   1   4  -9 3966.23 436.356  14
   1   4  -9 3269.04 408.569  20
  -1  -4   8 2036.76 729.338   2
  -1  -4   7 3456.44 760.197   2
  -1  -4   6 1707.91 535.093   2
  -1  -4   5 54455.7 3220.68   2
  -1  -4   4 2753.07 573.469   2
  -1  -4   3 10569.6 1089.80   2
  -1  -4   2 35148.9 2166.32   2
  -1  -4   1 20792.2 1281.57   3
  -1  -4   1 25092.3 1657.79   2
  -1  -4   0 66550.7 3039.42   3
  -1  -4   0 71802.8 3417.08   2
  -1  -4  -1-6.44230 119.835   2
  -1  -4  -1 218.047 146.160   3
  -1  -4  -2 96008.5 4273.71   3
  -1  -4  -3 22121.0 1693.67   1
  -1  -4  -4 190706. 8301.52   1
  -1  -4  -5 10285.5 1270.52   1
  -1  -4  -6 15936.5 1657.73   1
  -1  -4  -7 4163.33 865.016   1
  -1  -4  -8 1582.27 292.411   9
  -1  -4  -8 1543.83 252.920   6
  -1  -4  -8 1319.08 238.445  11
  -1  -4  -8 1717.18 628.806   1
  -1  -4  -9 8346.18 672.926  11
  -1  -4  -9 8557.64 700.024   6
  -1  -4  -9 7898.78 707.002   9
  -1  -4  -9 9191.31 1470.44   1
  -1  -4 -10 7368.85 691.027   9
  -1  -4 -10 7424.27 664.653   6
  -1  -4 -10 7391.48 647.382  11
  -1  -4 -11 2067.79 379.196   9
  -1  -4 -11 1327.38 303.248  11
  -1  -4 -11 1193.74 287.737   6
  -1  -4 -12 127.954 97.1680   6
  -1  -4 -12 198.515 135.579   5
  -1  -4 -12 61.7551 83.8684   9
  -1  -4 -13 3552.83 439.681   6
  -1  -4 -13 3323.20 451.435   5
  -1  -4 -14 10165.0 746.100   6
  -1  -4 -14 10475.1 790.629   5
  -1  -4 -15 5491.50 478.898   5
   1   5 -15 8918.54 622.500  10
   1   5 -14 28045.8 1441.49  20
   1   5 -14 29873.8 1531.61  10
   1   5 -13 12044.1 821.289  20
   1   5 -13 9843.30 717.613  21
   1   5 -12 18890.6 1109.76  20
   1   5 -12 13866.0 942.390  21
   1   5 -11 5730.45 592.193  20
   1   5 -11 6479.96 599.756  14
   1   5 -10 422.758 144.181  14
   1   5  -9 15005.1 1000.07  14
  -1  -5   8 14785.5 1822.13   2
   1   5  -8 17169.1 1070.98  14
   1   5  -7 10236.8 760.010  14
  -1  -5   7 10100.3 1427.38   2
  -1  -5   6 52503.3 3485.36   2
  -1  -5   5 38065.5 2734.98   2
  -1  -5   4 5702.34 914.523   2
  -1  -5   3 4953.63 860.235   2
  -1  -5   2 54546.7 3188.01   2
  -1  -5   1 27454.5 1968.73   2
  -1  -5   0 4760.37 567.035   3
  -1  -5   0 5307.89 764.081   2
  -1  -5  -1 8390.10 815.130   3
  -1  -5  -1 7622.53 930.449   2
  -1  -5  -2 34466.7 2401.80   1
  -1  -5  -3 90913.4 4776.22   1
  -1  -5  -4 8289.32 1226.99   1
  -1  -5  -5 7893.55 1160.32   1
  -1  -5  -6 29046.6 2511.78   1
  -1  -5  -7 16194.7 1070.42   9
  -1  -5  -7 16602.2 1922.79   1
  -1  -5  -8 829.505 187.158   6
  -1  -5  -8 946.943 256.412   9
  -1  -5  -9 540.509 191.167   9
  -1  -5  -9 300.334 120.801   6
  -1  -5 -10 12647.1 988.680   9
  -1  -5 -10 13037.4 933.197   6
  -1  -5 -11 8116.97 725.869   9
  -1  -5 -11 6076.97 604.983   6
  -1  -5 -12 3665.08 454.099   9
  -1  -5 -12 3812.92 445.531   6
  -1  -5 -12 3437.86 442.030   5
  -1  -5 -13 3209.50 402.131   5
  -1  -5 -13 2943.35 359.478   6
  -1  -5 -13 3025.13 373.255   9
  -1  -5 -14 6730.72 544.086   5
   1   6 -14 255.822 102.387  10
   1   6 -11 768.212 215.672  14
   1   6 -10 10870.2 861.705  14
   1   6  -9 2092.71 396.306  14
   1   6  -8 11957.6 891.802  14
  -1  -6   7 68189.5 4530.02   2
   1   6  -7 70267.6 3105.33  14
  -1  -6   6 37732.8 3102.76   2
   1   6  -6 43447.0 2053.11  14
  -1  -6   5 75053.2 4538.41   2
  -1  -6   4 19929.5 1950.70   2
  -1  -6   3 3293.84 748.034   2
  -1  -6   2 8488.37 1143.14   2
  -1  -6   1 20104.4 1801.88   2
  -1  -6   0 9913.91 1211.57   2
  -1  -6  -1 6198.07 938.156   2
  -1  -6  -2 3930.32 816.028   1
  -1  -6  -3 18760.3 1946.26   1
  -1  -6  -4 125712. 6638.59   1
  -1  -6  -5 16723.1 1054.80  16
  -1  -6  -5 17731.5 1106.11   9
  -1  -6  -5 19870.3 2108.86   1
  -1  -6  -6 3388.19 421.673   9
  -1  -6  -6 3815.14 432.355  16
  -1  -6  -6 2379.80 729.356   1
  -1  -6  -7 1031.36 219.483  16
  -1  -6  -7 1380.56 298.632   9
  -1  -6  -8 22.5054 130.204   9
  -1  -6  -9 2660.99 415.559   9
  -1  -6 -10 467.337 207.766   9
  -1  -6 -11 3981.01 494.917   9
  -1  -6 -11 4083.72 472.452   5
  -1  -6 -12 12116.9 857.332   9
  -1  -6 -12 11810.1 827.577   5
  -1  -6 -13 917.441 182.658   9
  -1  -6 -13 1102.49 199.224   5
   1   7 -14 8493.96 592.977  10
   1   7 -13 2954.24 370.021  10
   1   7 -12 10169.7 723.201  14
   1   7 -11-30.7516 83.5998  14
   1   7 -10 6392.74 615.655  14
   1   7  -9 578.470 197.954  14
   1   7  -8 11164.6 869.496  14
   1   7  -7 40543.2 2060.13  14
   1   7  -6 33890.8 1780.54   8
   1   7  -6 37281.3 1866.45  14
  -1  -7   5 2861.99 387.914  19
   1   7  -5 2333.42 353.265   8
   1   7  -4 17206.3 1087.17   8
   1   7  -4 17909.5 1070.11  12
  -1  -7   4 18552.4 1992.07   2
  -1  -7   4 17592.3 1119.44  19
  -1  -7   3 15086.1 1005.89  19
   1   7  -3 15796.2 1009.83   8
  -1  -7   3 15660.2 1775.64   2
   1   7  -3 15185.2 971.350  12
   1   7  -2 326.579 169.710  12
  -1  -7   2 101.084 118.848  19
  -1  -7   2 263.428 295.425   2
   1   7  -2 124.408 101.787   8
  -1  -7   1 3181.87 408.962  19
  -1  -7   1 2870.35 687.354   2
   1   7  -1 2755.65 377.042   8
   1   7   0 13851.5 923.178   8
  -1  -7   0 12108.5 1526.64   2
   1   7   1 19088.0 1147.29   8
  -1  -7  -1 18716.7 2055.39   1
  -1  -7  -2 5507.02 542.244   9
  -1  -7  -2 5774.20 1120.68   1
   1   7   2 5580.57 552.061   8
  -1  -7  -3 2628.22 370.453   9
   1   7   3 2201.77 337.629   8
  -1  -7  -3 2765.49 774.130   1
  -1  -7  -4 49132.2 2367.92   9
  -1  -7  -5 49183.1 2403.06   9
  -1  -7  -6 14397.6 1053.35   9
  -1  -7  -7 307.279 123.205   9
  -1  -7  -8 1213.50 297.776   9
  -1  -7  -9 3633.10 496.469   9
  -1  -7 -10 1537.58 308.415   9
  -1  -7 -11 3884.29 451.182   9
  -1  -7 -12 92.0409 100.511   9
   1   8 -12 2983.95 329.980  14
   1   8 -12 3203.25 359.238  10
   1   8 -11 507.685 147.690  14
   1   8 -10 607.263 185.206  14
   1   8  -9 5435.14 569.724  14
   1   8  -8 21998.6 1343.32  14
   1   8  -7 3375.83 464.181  14
   1   8  -6 1409.94 295.320  14
   1   8  -6 492.107 200.519   8
   1   8  -5 4339.00 496.945   8
   1   8  -5 4500.76 513.431  14
   1   8  -4 39127.9 1988.58   8
   1   8  -4 38036.6 1916.81  12
   1   8  -3 8087.62 713.539   8
   1   8  -3 8015.23 688.185  12
   1   8  -2 653.940 217.581  12
   1   8  -2 672.937 224.515   8
   1   8  -1 4048.50 496.930   8
   1   8   0 11851.3 901.320   8
   1   8   1 33521.8 1781.90   8
   1   8   2 1774.88 323.000   8
  -1  -8  -3 294.660 97.6588   9
   1   8   3 572.512 189.001   8
   1   8   4 11953.2 877.799   8
  -1  -8  -4 12228.5 920.191   9
  -1  -8  -5 28164.8 1611.23   9
  -1  -8  -6 39962.3 2086.43   9
  -1  -8  -7 3242.52 460.243   9
  -1  -8  -8 21060.4 1302.94   9
  -1  -8  -9 5350.87 547.067   9
  -1  -8 -10 2204.97 319.832   9
  -1  -8 -11 1577.01 242.075   9
   1   9 -11 2696.35 297.492  14
   1   9 -10 13282.8 847.212  14
   1   9  -9 1174.19 249.680  14
   1   9  -8 18601.6 1156.08  14
   1   9  -7 1908.41 319.124  14
   1   9  -7 1617.65 273.479   8
   1   9  -6 5235.85 549.941  14
   1   9  -6 4988.16 521.274   8
   1   9  -5 464.883 194.162  14
   1   9  -5 518.482 186.882   8
   1   9  -4 4808.33 541.289   8
   1   9  -4 5424.67 567.695  14
   1   9  -3 832.875 209.204  12
   1   9  -3 508.775 197.256   8
   1   9  -2 49154.8 2437.79  12
   1   9  -2 54637.0 2532.93   8
   1   9  -1 566.698 238.708  12
   1   9  -1 468.764 197.863   8
   1   9   0 4923.49 555.068  12
   1   9   0 4534.33 534.834   8
   1   9   1 5310.67 579.316   8
   1   9   2 7379.87 676.357   8
  -1  -9  -3 5531.87 541.973   9
   1   9   3 5035.48 532.643   8
  -1  -9  -4 447.826 170.893   9
  -1  -9  -5 737.766 233.518   9
  -1  -9  -6 80347.8 3488.77   9
  -1  -9  -7 6098.16 572.900   9
  -1  -9  -8 3858.16 422.870   9
  -1  -9  -9 119.755 88.6195   9
   1  10  -9 489.370 135.032  14
   1  10  -8 801.582 170.400  14
   1  10  -7 19099.6 1058.73  14
   1  10  -7 15630.7 934.652   8
   1  10  -6 13509.7 872.180   8
   1  10  -6 13668.1 903.434  14
   1  10  -5 7357.51 624.658   8
   1  10  -5 7305.08 624.046  14
   1  10  -4 7705.20 659.857  14
   1  10  -4 8373.99 694.600   8
   1  10  -3 420.534 150.464  12
   1  10  -3 647.313 190.117  14
   1  10  -3 838.865 213.457   8
   1  10  -2 11127.3 855.676   8
   1  10  -2 10836.8 794.173  14
   1  10  -2 11658.9 813.491  12
   1  10  -1 5742.96 552.114  12
   1  10  -1 4970.37 491.737  14
   1  10  -1 6525.99 611.732   8
   1  10   0 1132.62 250.905   8
   1  10   0 1240.71 252.961  12
   1  10   1 2255.41 346.595  12
   1  10   1 2334.44 350.866   8
   1  10   2 1781.86 303.315   8
   1  10   2 1726.65 309.521  12
   1  10   3 2498.59 361.287  12
   1  10   3 2925.08 354.338   8
   1  10   4 3200.84 396.391  12
   1  10   5 5066.09 492.745  12
  -1 -10  -5 5209.26 462.047   9
  -1 -10  -6 4627.12 414.550   9
   1  10   6 4225.74 417.776  12
   1  10   7 303.192 107.808  12
   1  11  -6 9397.20 612.915  14
   1  11  -5 5026.28 429.691   8
   1  11  -5 5577.89 449.547  14
   1  11  -4 8272.14 596.083   8
   1  11  -4 7691.56 563.726  14
   1  11  -3 1163.04 195.527  14
   1  11  -3 1428.12 240.403   8
   1  11  -2 2075.56 286.070   8
   1  11  -1 4193.48 420.605   8
   1  11  -1 4454.45 404.355  12
   1  11   0 27470.5 1377.54   8
   1  11   0 26758.2 1344.52  12
   1  11   1 11391.0 728.100  12
   1  11   1 10774.1 712.231   8
   1  11   2 3129.20 340.018  12
   1  11   2 2857.28 305.309   8
   1  11   3 2659.06 299.379  12
   2  -9  -3 1330.50 195.822   9
   2  -9  -2 853.581 169.101   9
  -2   9   2 856.265 167.536   8
  -2   9   1 753.487 184.519   8
  -2   9   0 2257.20 317.030   8
  -2   9  -1 3566.63 408.865   8
  -2   9  -2 3669.16 423.021   8
  -2   9  -3 41230.3 1984.12   8
  -2   9  -4 2994.14 372.285   8
  -2   9  -5 10887.6 757.763   8
  -2   9  -6 733.417 169.146   8
  -2   9  -7 101.180 106.737  14
  -2   9  -7 46.2525 68.0236   8
  -2   9  -8 4996.70 435.297  14
  -2   9  -9 7410.57 516.192  14
   2  -8  -6 2877.30 336.261   9
   2  -8  -5 500.923 152.917   9
   2  -8  -4 354.414 127.612   9
  -2   8   3 3408.08 387.913   8
   2  -8  -3 3619.50 430.716   9
  -2   8   2 4921.71 477.053   7
   2  -8  -2 4481.40 491.959   9
  -2   8   2 4793.39 505.357   8
  -2   8   1 2298.93 336.616   7
   2  -8  -1 2167.58 334.587   9
  -2   8   1 1807.38 314.430   8
   2  -8   0 754.989 201.424   9
  -2   8   0 598.419 132.465   8
  -2   8   0 615.094 167.251   7
   2  -8   1 5319.19 558.859  19
  -2   8  -1 5305.39 544.362   7
  -2   8  -1 5933.29 606.579   8
  -2   8  -2 263.176 165.605   8
   2  -8   2-110.484 114.903  19
  -2   8  -3 838.771 260.994   8
   2  -8   3 1389.75 325.089  19
   2  -8   4 5119.24 573.789  19
  -2   8  -4 4380.61 514.819   8
   2  -8   5 461.802 180.192  19
  -2   8  -5 427.265 170.088   8
   2  -8   6 9507.33 794.793  19
  -2   8  -6 10480.4 785.888   8
   2  -8   7 352.727 192.018  19
  -2   8  -7 162.187 133.857   8
   2  -8   8 8225.27 685.644  19
  -2   8  -8 9336.62 715.697  14
   2  -8   9 8826.25 680.514  19
  -2   8  -9 10267.0 724.354  14
  -2   8 -10 6152.14 502.493  14
   2  -7  -8 1895.94 284.470   9
   2  -7  -7 194.009 75.1574   9
   2  -7  -7 69.2035 65.0528   6
   2  -7  -6 1701.76 294.297   9
   2  -7  -5 7408.60 677.285   9
   2  -7  -4 4693.05 534.724   9
   2  -7  -3 4659.83 538.885   9
   2  -7  -2 3948.11 508.242   9
  -2   7   2 3336.27 422.487   7
   2  -7  -1 10136.9 809.969   9
  -2   7   1 8420.34 736.626   7
  -2   7   0 1849.42 326.327   7
   2  -7   0 1360.72 268.039  19
   2  -7   0 1625.14 298.718   9
   2  -7   1 2005.32 361.808   9
  -2   7  -1 1427.73 313.381   7
   2  -7   1 1437.92 304.564  19
   2  -7   2 8786.15 779.357  19
  -2   7  -2 8621.10 760.394   7
  -2   7  -3 13509.2 994.433   7
   2  -7   3 13538.8 1018.22  19
  -2   7  -4 642.388 190.854   7
   2  -7   4 677.549 213.912  19
  -2   7  -5 2510.61 382.344   8
   2  -7   5 2994.87 453.932  19
   2  -7   6 2435.71 389.449  19
  -2   7  -6 2055.31 334.955   8
  -2   7  -7 2306.62 332.362   8
   2  -7   7 2415.32 373.173  19
   2  -7   8 8321.86 732.407  19
   2  -7   9 2085.53 355.876  19
  -2   7  -9 1603.31 321.805  14
  -2   7 -10 5442.82 520.321  14
   2  -7  10 5839.50 532.685  19
  -2   7 -11 2246.88 296.683  14
   2  -6 -10 1959.18 253.173   9
   2  -6  -9 10303.4 740.679   9
   2  -6  -9 10655.2 739.412   6
   2  -6  -9 10911.6 749.414  16
   2  -6  -8 1969.91 302.856   6
   2  -6  -8 2261.32 334.949   9
   2  -6  -8 2030.77 319.673  16
   2  -6  -7 3333.15 448.313  16
   2  -6  -7 3672.45 459.446   9
   2  -6  -6 1100.44 270.300   9
   2  -6  -6 1188.13 304.928  16
   2  -6  -5 670.449 225.934   9
   2  -6  -5 346.229 207.945  16
   2  -6  -4 5878.87 623.827  16
   2  -6  -4 5760.53 625.204   9
   2  -6  -3 55219.4 2657.05   9
   2  -6  -3 59874.2 2712.68  16
  -2   6   3 51299.3 2531.04   7
   2  -6  -2 26126.7 1506.57   9
  -2   6   2 23678.3 1417.10   7
   2  -6  -2 26151.0 1515.58  16
   2  -6  -1 885.557 269.850  16
   2  -6  -1 439.185 238.887   9
  -2   6   1 270.896 150.947   7
   2  -6   0 5419.85 567.667   9
   2  -6   0 6357.97 600.345  19
  -2   6   0 5868.80 590.531   7
   2  -6   1 10969.5 842.671  19
   2  -6   1 9548.37 783.196   9
  -2   6  -1 10434.1 823.644   7
  -2   6  -2 95.1637 65.7901   7
   2  -6   2 354.730 177.340  19
   2  -6   3 8762.79 746.839  19
  -2   6  -3 8781.71 740.926   7
  -2   6  -4-8.22445 73.2449   7
   2  -6   4 219.294 165.303  19
  -2   6  -5 708.783 237.011   7
   2  -6   5 879.499 264.113  19
   2  -6   6 5661.69 591.650  19
   2  -6   7 6585.28 666.512  19
   2  -6   8 60302.1 2818.55  19
   2  -6   9 20393.0 1266.39  19
  -2   6 -10 1177.55 259.126  14
   2  -5 -11 164.836 104.861   6
   2  -5 -11 280.848 94.0271  16
   2  -5 -10 9527.23 704.188  16
   2  -5 -10 8647.18 694.912   6
   2  -5 -10 9911.15 710.019   9
   2  -5  -9 760.381 200.473   6
   2  -5  -9 752.314 199.862  16
   2  -5  -9 751.282 203.243   9
   2  -5  -8 100.249 113.282   9
   2  -5  -8 269.712 158.346  16
   2  -5  -7 18232.4 1203.72   9
   2  -5  -7 16993.1 1173.37  16
   2  -5  -6 1023.30 252.017  16
   2  -5  -6 532.800 213.067   9
   2  -5  -5 475.073 212.146  16
   2  -5  -5 408.293 191.435   9
   2  -5  -4 29926.3 1673.44  16
   2  -5  -4 31015.2 1707.59   9
  -2   5   3 3164.90 412.271   7
   2  -5  -3 3817.52 518.105   9
   2  -5  -3 3618.77 507.570  16
   2  -5  -3 3965.90 899.084   1
   2  -5  -2 6065.74 1098.55   1
   2  -5  -2 6838.61 671.105   9
   2  -5  -2 7168.70 687.682  16
  -2   5   2 6712.91 624.712   7
  -2   5   1 535.172 157.875   7
   2  -5  -1 1262.66 482.872   1
   2  -5  -1 1157.14 281.867  16
   2  -5  -1 687.089 229.202   9
  -2   5   0 4442.44 799.962   4
  -2   5   0 5040.44 507.389   7
   2  -5   0 4557.53 928.821   1
   2  -5   0 5414.00 519.620   9
   2  -5   0 4907.76 510.242  16
  -2   5  -1 19702.5 1164.00   7
  -2   5  -1 19852.8 1792.44   4
   2  -5   1 18373.9 1898.28   1
  -2   5  -2 207.279 111.194   7
  -2   5  -3 24315.4 1307.51   7
   2  -5   3 20831.8 1266.80  19
  -2   5  -4 2136.07 320.676   7
   2  -5   4 3004.93 676.433   2
   2  -5   4 1982.42 325.260  19
   2  -5   5 77.1514 145.514  19
   2  -5   5 259.595 228.068   2
  -2   5  -5 30.1682 112.590   7
  -2   5  -6 158.442 103.702   7
   2  -5   6-13.1516 96.6874  19
   2  -5   6-186.245 204.220   2
   2  -5   7 18034.4 2017.84   2
   2  -5   7 16912.1 1107.23  19
   2  -5   8 49158.3 2360.22  19
  -2   5  -9 8151.01 678.372  13
   2  -5   9 7283.79 658.192  19
  -2   5 -10 413.022 154.968  13
  -2   5 -11 943.505 231.386  13
  -2   5 -12 7263.53 635.367  13
  -2   5 -14 1882.95 270.689  21
  -2   5 -15 17368.5 919.527  21
   2  -4 -12 2810.48 336.051   6
   2  -4 -11 2565.06 353.738   6
   2  -4 -11 2290.62 317.440  16
   2  -4 -10 4451.83 476.433   9
   2  -4 -10 4154.96 480.083  16
   2  -4 -10 4022.96 486.955   6
   2  -4  -9 2579.36 391.111  16
   2  -4  -9 2461.59 386.332   6
   2  -4  -9 2729.12 386.603   9
   2  -4  -8 1764.69 336.889  16
   2  -4  -8 1615.35 299.240   9
   2  -4  -7 23119.1 1414.47   9
   2  -4  -7 24145.4 1430.90  16
   2  -4  -6 1082.12 253.721  16
   2  -4  -6 1064.93 242.723   9
   2  -4  -5 7317.68 1228.14   1
   2  -4  -5 7648.40 708.929   9
   2  -4  -5 8260.89 700.750  16
   2  -4  -4 20711.6 1256.25   9
   2  -4  -4 21127.9 1233.43  15
   2  -4  -4 20641.5 2076.41   1
   2  -4  -4 19764.5 1210.05  16
   2  -4  -3 47246.1 2296.50   9
   2  -4  -3 56577.2 3530.35   1
   2  -4  -2 27897.8 2298.83   1
   2  -4  -1 2798.46 646.216   1
  -2   4   1 2657.54 538.744   4
   2  -4   0 839.528 316.786   1
  -2   4   0 898.417 318.468   4
  -2   4  -1 4363.24 708.782   4
   2  -4   2 2094.99 471.425   2
  -2   4  -2 2465.34 544.926   4
  -2   4  -3 1368.46 453.883   4
   2  -4   3 1725.81 742.593   2
   2  -4   4 1769.59 529.851   2
   2  -4   5 5310.82 911.952   2
   2  -4   6 1082.30 531.523   2
   2  -4   7 2478.31 702.249   2
   2  -4   8 2369.11 690.852   2
   2  -4   8 843.797 249.133  19
  -2   4  -9 6667.74 609.878  13
  -2   4 -10 2020.86 335.880  13
  -2   4 -11 3490.70 453.938  13
  -2   4 -12 260.288 104.633  13
  -2   4 -13 17259.6 1105.34  13
  -2   4 -14 4385.43 463.713  21
  -2   4 -15 1252.80 221.883  21
  -2   4 -16 20.0176 72.6416  21
   2  -3 -13 7772.04 587.032   6
   2  -3 -12 5174.70 518.788   6
   2  -3 -12 5370.14 493.040  16
   2  -3 -11 249.268 150.363   6
   2  -3 -11 216.736 125.269  16
   2  -3 -10 6762.18 647.068  16
   2  -3 -10 7272.26 703.632   6
   2  -3  -9 16763.0 1101.56   9
   2  -3  -9 15857.4 1105.79  16
   2  -3  -9 17348.9 1163.71   6
   2  -3  -8 148.109 106.369  16
   2  -3  -8 68.1390 117.579   9
   2  -3  -7 4889.32 533.549  16
   2  -3  -7 5785.37 583.349   9
   2  -3  -6 4879.97 511.873   9
   2  -3  -6 5224.67 1043.02   1
   2  -3  -6 4268.30 479.074  16
   2  -3  -6 4970.35 511.519  15
   2  -3  -5 38931.2 2892.19   1
   2  -3  -5 35020.6 1794.36  15
   2  -3  -5 37566.0 1827.34  16
   2  -3  -4 963.646 366.973   1
   2  -3  -3 1084.21 407.204   1
  -2   3   3 598.483 244.971   4
  -2   3   2 13093.5 1223.25   4
   2  -3  -2 14947.5 1416.57   1
  -2   3   1 1280.94 357.966   4
   2  -3  -1 1611.60 419.548   1
   2  -3   0 8708.01 966.317   1
  -2   3   0 6994.39 853.086   4
   2  -3   1 241.334 161.529   2
  -2   3  -1 246.240 269.125   4
  -2   3  -2 54606.9 3049.05   4
   2  -3   2 58685.7 2963.44   2
  -2   3  -3 186801. 8133.16   4
   2  -3   3 198412. 8128.74   2
   2  -3   4 779.471 305.507   2
  -2   3  -4 515.134 250.022   4
   2  -3   5 9165.34 1111.22   2
   2  -3   6 14734.6 1578.95   2
   2  -3   7 15888.1 1750.15   2
   2  -3   8 14594.3 1725.19   2
   2  -3   9 8249.13 1338.96   2
  -2   3  -9 8321.09 668.930  13
  -2   3 -10 13480.2 940.714  13
   2  -3  10 15496.4 1931.95   2
  -2   3 -11 219.147 130.436  13
  -2   3 -11 62.1570 55.2576  20
  -2   3 -12 240.968 138.749  20
  -2   3 -12 246.826 153.045  13
  -2   3 -13 795.289 217.376  20
  -2   3 -13 834.252 237.986  13
  -2   3 -14 6131.92 577.208  20
  -2   3 -15 4287.51 467.270  21
  -2   3 -15 6368.23 540.191  20
  -2   3 -16 1111.01 195.313  21
  -2   3 -16 1362.13 211.199  20
   2  -2 -13 9112.73 699.967   6
   2  -2 -12 5358.05 549.092   6
   2  -2 -12 4989.20 494.357  16
   2  -2 -11 287.693 174.233   6
   2  -2 -11-18.0617 73.2553  16
   2  -2 -10 1866.93 354.083   6
   2  -2 -10 2039.68 343.200  16
   2  -2  -9 6483.05 620.565   5
   2  -2  -9 6115.70 642.446   6
   2  -2  -8 497.395 185.382  15
   2  -2  -8 382.655 164.696   5
   2  -2  -7 180.182 220.385   1
   2  -2  -7 151.353 138.125  15
   2  -2  -7 542.050 210.406   9
   2  -2  -6 31398.0 2564.88   1
   2  -2  -5 35940.3 2639.10   1
   2  -2  -4 94065.9 4593.22   1
  -2   2   4 82228.9 4121.89   4
   2  -2  -3 6713.45 880.982   1
  -2   2   3 6852.82 798.518   4
   2  -2  -2 5068.43 707.852   1
  -2   2   2 4546.43 623.174   4
   2  -2  -1 2220.63 440.675   1
  -2   2   1 2100.16 409.567   4
   2  -2   0 16101.5 971.668   2
  -2   2   0 16952.6 1277.16   4
   2  -2   0 16715.0 1212.33   1
  -2   2  -1 66012.1 2942.42   4
   2  -2   1 48593.1 2492.89   2
  -2   2  -2 67046.7 3332.96   4
   2  -2   2 69297.4 3180.10   2
   2  -2   3 55123.7 2942.15   2
  -2   2  -3 65900.3 3116.04   4
  -2   2  -4 3138.39 551.773   4
   2  -2   4 3773.31 599.118   2
   2  -2   5 1144.66 414.540   2
  -2   2  -5 732.177 320.707   4
   2  -2   6 23800.9 1874.85   2
   2  -2   7 144049. 6774.92   2
   2  -2   8 2467.20 606.155   2
   2  -2   9 10530.9 1415.69   2
   2  -2  10 17020.2 1973.46   2
  -2   2 -10 18718.6 1102.81  13
  -2   2 -10 15910.1 1020.26  20
  -2   2 -11 4570.70 507.919  13
  -2   2 -11 4010.47 460.662  20
  -2   2 -12 4572.79 507.026  20
  -2   2 -12 4448.94 517.498  13
  -2   2 -13 5281.69 571.313  20
  -2   2 -13 4854.20 575.165  13
  -2   2 -14 736.927 216.172  20
  -2   2 -14 834.435 216.166  21
  -2   2 -15 4853.65 504.517  20
  -2   2 -15 4413.26 485.924  21
  -2   2 -16 50.7915 92.6581  20
  -2   2 -16 86.0086 92.2564  21
  -2   2 -17 2190.97 262.323  20
   2  -1 -14 578.129 176.022   6
   2  -1 -13 23055.7 1266.14   6
   2  -1 -13 18217.6 1118.88  20
   2  -1 -12 158.057 74.8163  20
   2  -1 -12 315.644 140.397  16
   2  -1 -11 2496.15 382.277  20
   2  -1 -11 1913.95 342.216   6
   2  -1 -10 121.972 120.039  20
   2  -1 -10 264.561 169.409   6
   2  -1 -10 351.983 228.137   5
   2  -1  -9 9407.33 745.392  20
   2  -1  -9 9040.44 747.085   5
   2  -1  -9 8412.13 750.589   6
   2  -1  -8 40651.7 1987.56  20
   2  -1  -8 43332.5 2034.39   5
   2  -1  -8 42493.0 1986.87  15
   2  -1  -8 42032.3 2014.30  12
   2  -1  -7 21364.1 2063.89   1
   2  -1  -7 20483.0 1165.38   5
   2  -1  -6-346.104 246.271   1
   2  -1  -5 65003.5 3593.89   1
  -2   1   5 60630.4 3265.13   4
   2  -1  -4 18857.0 1510.40   1
  -2   1   4 15725.1 1293.09   4
  -2   1   3 58224.0 2981.04   4
   2  -1  -3 60426.6 3071.58   1
   2  -1  -2 267.980 178.877   1
  -2   1   2 441.360 206.019   4
   2  -1  -1 180.830 149.132   1
  -2   1   1 97.1436 106.786   4
  -2   1   0 1363.27 272.215   4
   2  -1   0 1252.63 162.172   2
   2  -1   0 1107.85 221.912   1
   2  -1   1 57593.6 2457.97   2
  -2   1  -1 56217.0 2739.35   4
   2  -1   2 550.783 176.646   2
  -2   1  -2 399.247 83.8285   3
  -2   1  -2 489.326 199.431   4
  -2   1  -3 46636.1 2319.66   4
   2  -1   3 42030.7 2199.00   2
   2  -1   4 602.441 224.959   2
  -2   1  -4 382.471 229.469   4
   2  -1   5 113548. 4910.14   2
  -2   1  -5 102393. 4678.40   4
   2  -1   6 584.801 271.397   2
   2  -1   7 7113.33 1030.49   2
   2  -1   8 3330.99 689.087   2
   2  -1   9 5046.74 954.728   2
  -2   1 -10 827.829 199.740   5
   2  -1  10 1030.44 511.011   2
  -2   1 -10 962.593 217.137  13
  -2   1 -11 3830.58 430.006  11
  -2   1 -11 3996.17 471.336   5
  -2   1 -11 3755.90 448.653  20
   2  -1  11 3822.66 924.467   2
  -2   1 -11 4287.92 483.401  13
  -2   1 -12 11817.8 828.584  11
  -2   1 -12 9608.11 808.956   5
  -2   1 -12 11282.1 866.981  13
  -2   1 -12 11281.9 862.565  20
  -2   1 -13 49193.4 2406.06  11
  -2   1 -13 55987.4 2559.98  20
  -2   1 -14 2655.10 359.779  11
  -2   1 -14 2508.65 383.363  20
  -2   1 -14 2389.25 370.606  21
  -2   1 -15 504.801 180.476  20
  -2   1 -15 541.904 168.887  21
  -2   1 -16 235.112 100.876  20
  -2   1 -16 258.767 108.562  21
  -2   1 -17 2389.51 290.725  20
   2   0 -14 972.140 206.916  20
   2   0 -14 1035.92 252.296   6
   2   0 -13 816.702 234.752   6
   2   0 -13 165.201 124.875  20
   2   0 -12 831.261 234.927  20
   2   0 -12 676.756 199.806   6
   2   0 -11 8617.39 769.286  20
   2   0 -11 10304.6 829.937   6
   2   0 -10 20849.8 1303.51   6
   2   0 -10 23423.2 1342.53   5
   2   0 -10 22074.8 1309.01  20
   2   0  -9 2001.55 310.880  17
   2   0  -9 2656.26 378.001   5
   2   0  -9 2130.04 341.759   6
   2   0  -9 1410.96 283.364  20
   2   0  -9 1696.96 284.901  12
   2   0  -8 573.795 176.280   5
   2   0  -8 556.412 134.182  17
   2   0  -8 513.307 144.652  20
   2   0  -8 319.394 179.083   6
   2   0  -8 521.040 162.995  12
   2   0  -7 1587.00 503.437   1
  -2   0   7 1617.79 429.657   4
   2   0  -6 10548.0 1259.44   1
  -2   0   6 10966.2 1175.19   4
   2   0  -5 34566.5 2321.98   1
  -2   0   5 35014.3 2259.87   4
   2   0  -4 4768.47 663.636   1
  -2   0   4 4504.09 652.004   4
  -2   0   3 89793.6 4220.96   4
   2   0  -3 97708.7 4230.41   1
  -2   0   3 92459.2 3571.45   2
  -2   0   2 20151.2 1358.74   4
   2   0  -2 19725.1 1246.15   1
  -2   0   1 40757.6 2092.17   4
   2   0  -1 40264.0 1915.12   1
   2   0   0 73893.1 2986.78   1
  -2   0   0 74319.1 3278.84   4
  -2   0  -1 317351. 12816.6   4
   2   0   1 354740. 12465.5   1
   2   0   1 334321. 12519.9   2
   2   0   2 37920.4 1718.23   2
  -2   0  -2 31589.5 1749.83   4
  -2   0  -3 153959. 5993.68   4
  -2   0  -3 151085. 5798.74   3
   2   0   3 143617. 6004.07   2
   2   0   4 661.818 325.627   2
  -2   0  -4 439.864 187.620   4
  -2   0  -4 576.085 213.282   3
  -2   0  -5 129391. 5246.33   4
   2   0   5 124555. 5537.97   2
   2   0   6 2337.75 475.867   2
   2   0   7 402.611 368.799   2
   2   0   8 4074.38 769.910   2
   2   0   9 4956.98 916.351   2
  -2   0 -10 17036.2 1069.38  13
   2   0  10 16708.8 1851.76   2
  -2   0 -10 17813.4 1085.97   5
  -2   0 -10 20446.6 1165.77   6
  -2   0 -11 8462.46 709.355  20
  -2   0 -11 10014.5 775.028   5
  -2   0 -11 9032.40 712.823  11
   2   0  11 8926.89 1383.72   2
  -2   0 -11 8153.92 696.133  13
  -2   0 -12 38290.4 1890.58  11
  -2   0 -12 36543.0 1907.52  20
  -2   0 -12 35542.5 1918.17   5
  -2   0 -13 298.068 113.318  20
  -2   0 -13 453.003 192.242  11
  -2   0 -13 459.719 217.172  21
  -2   0 -13 670.228 243.429   5
  -2   0 -14 14959.2 998.490  11
  -2   0 -14 13283.1 994.624   5
  -2   0 -14 13316.9 969.380  21
  -2   0 -14 14201.2 1021.92  20
  -2   0 -15 3066.80 395.640  21
  -2   0 -15 3320.87 444.340  20
  -2   0 -16 1497.38 264.268  21
  -2   0 -16 1204.77 234.762  20
  -2   0 -17 8350.72 599.651  20
   2   1 -15 538.074 140.495  20
   2   1 -14 197.338 115.417  20
   2   1 -13 7300.63 663.311   6
   2   1 -13 6324.77 623.827  20
   2   1 -12 20112.8 1346.19  20
   2   1 -12 24973.6 1416.54   6
   2   1 -11 15901.5 1079.31  17
   2   1 -11 16477.8 1117.90   6
   2   1 -11 16871.8 1134.47  20
   2   1 -10 47525.3 2316.74  20
   2   1 -10 46197.2 2267.91  17
   2   1 -10 46910.7 2290.31   6
   2   1  -9 4671.54 509.883   6
   2   1  -9 5620.71 551.273  20
   2   1  -9 4951.10 507.732  17
   2   1  -9 4503.66 467.693  12
  -2  -1   8 353.308 245.697   4
   2   1  -8 293.206 100.069  21
   2   1  -8 449.859 170.708   6
   2   1  -8 629.138 201.126   5
   2   1  -8 539.467 174.845  20
  -2  -1   7 4285.70 810.719   4
  -2  -1   6 23835.8 1938.38   4
  -2  -1   5 40665.3 2129.91   2
  -2  -1   5 41510.7 2616.08   4
  -2  -1   4 2123.34 479.577   4
   2   1  -4 2635.53 482.415   1
  -2  -1   4 1924.36 302.438   2
   2   1  -3 101041. 4413.67   1
  -2  -1   3 105823. 4683.25   4
  -2  -1   3 98202.1 4024.81   2
  -2  -1   2 3146.43 282.794   2
   2   1  -2 2517.67 366.086   1
  -2  -1   2 2793.21 456.641   4
  -2  -1   1 50525.3 2375.87   4
  -2  -1   1 44136.4 1814.07   2
  -2  -1   0 54105.0 2542.24   4
  -2  -1  -1 770160. 28173.2   4
  -2  -1  -2 118457. 4721.14   4
  -2  -1  -2 119599. 4434.84   1
  -2  -1  -3 88941.2 3570.68   3
  -2  -1  -3 78576.6 3410.39   4
  -2  -1  -3 86667.3 3399.26   1
  -2  -1  -4 938.438 239.174   3
  -2  -1  -4 1060.83 178.725   4
  -2  -1  -4 970.426 222.574   1
  -2  -1  -5 33037.2 1862.33   1
  -2  -1  -6 596.724 205.133   1
   2   1   6 811.573 285.304   2
  -2  -1  -7 26622.3 1861.22   1
   2   1   7 19970.2 1757.82   2
  -2  -1  -8 117.620 307.932   1
   2   1   8 504.059 276.344   2
   2   1   9 8879.49 1236.89   2
   2   1  10 6369.19 1106.73   2
  -2  -1 -10 7676.24 633.598  13
  -2  -1 -10 7493.06 620.360  11
  -2  -1 -11 477.323 168.603  20
  -2  -1 -11 545.732 182.606  11
   2   1  11 79.8739 148.815   2
  -2  -1 -11 765.386 242.691   6
  -2  -1 -11 284.989 89.1237   5
  -2  -1 -12 3638.98 448.420  21
  -2  -1 -12 4554.93 583.782   6
  -2  -1 -12 3725.55 464.224  11
  -2  -1 -12 3548.84 467.346  20
  -2  -1 -12 3624.76 484.615   5
  -2  -1 -13 2586.72 378.882  21
  -2  -1 -13 2812.34 411.135  11
  -2  -1 -13 3203.59 463.843   5
  -2  -1 -13 3105.27 428.838  20
  -2  -1 -14 2845.05 412.336  20
  -2  -1 -14 2996.95 418.704  11
  -2  -1 -14 2464.53 378.535  21
  -2  -1 -14 2740.88 429.673   5
  -2  -1 -15 18816.3 1149.31   5
  -2  -1 -15 17160.1 1098.81  20
  -2  -1 -16 1219.40 229.250  20
  -2  -1 -17 4290.49 397.525  20
   2   2 -15 376.211 144.175  20
   2   2 -14 10811.0 802.307  20
   2   2 -13 17316.1 1140.65  20
   2   2 -12 125.265 114.910  17
   2   2 -12 426.758 246.758   6
   2   2 -12 379.390 201.609  20
   2   2 -11 25985.3 1533.23  20
   2   2 -11 25349.1 1473.41  17
   2   2 -11 27233.8 1530.67   6
   2   2 -10 2239.06 353.554  21
   2   2 -10 2468.21 419.160   6
   2   2 -10 2502.69 369.998  17
   2   2 -10 2745.27 443.722  20
   2   2  -9 1068.62 232.062  21
  -2  -2   9 487.538 320.839   4
   2   2  -9 878.644 244.011  20
   2   2  -9 890.814 209.209   6
   2   2  -9 1197.76 246.068  17
   2   2  -8 5228.44 515.751  20
  -2  -2   8 5088.34 1007.72   4
   2   2  -8 4802.53 474.366   6
  -2  -2   7 3697.82 797.400   4
  -2  -2   6 4267.37 818.518   4
  -2  -2   6 3352.96 565.840   2
  -2  -2   5 10386.5 939.600   2
  -2  -2   4-79.1354 82.9381   2
  -2  -2   3 2055.42 501.962   2
  -2  -2   2 40541.9 1947.48   2
  -2  -2   1 167807. 6510.12   2
  -2  -2   0 190290. 5831.73   2
  -2  -2   0 103250. 5798.04   4
  -2  -2  -1 6170.12 638.102   4
  -2  -2  -2 593.212 200.404   1
  -2  -2  -2 586.011 234.226   3
  -2  -2  -2 557.914 178.345   4
  -2  -2  -3 257.798 176.315   3
  -2  -2  -3 409.431 184.632   1
  -2  -2  -3 292.742 86.9564   4
  -2  -2  -4 27436.4 1685.61   3
  -2  -2  -4 30402.1 1637.09   1
  -2  -2  -5 988.018 350.081   1
  -2  -2  -6 3732.46 587.431   1
  -2  -2  -7 178043. 7791.07   1
   2   2   8 6090.11 995.691   2
  -2  -2  -8 7890.37 1043.78   1
  -2  -2  -9 2335.79 665.172   1
   2   2   9 4626.01 881.163   2
   2   2  10 3565.93 815.289   2
  -2  -2 -10 3351.68 393.793  11
  -2  -2 -10 2939.37 348.577  21
  -2  -2 -10 2252.44 330.328   6
  -2  -2 -10 3089.49 748.165   1
   2   2  11 6092.10 1138.78   2
  -2  -2 -11 7343.13 647.685   6
  -2  -2 -11 7423.42 656.912  11
  -2  -2 -11 6508.83 614.454  20
  -2  -2 -11 6949.76 605.971  21
  -2  -2 -12 10209.9 793.567  21
  -2  -2 -12 10045.7 853.071   5
  -2  -2 -12 13000.8 928.930   6
  -2  -2 -12 9740.99 812.630  11
  -2  -2 -12 10178.7 815.433  20
  -2  -2 -13 8206.24 738.778  11
  -2  -2 -13 8458.91 716.228  21
  -2  -2 -13 10621.5 839.765   6
  -2  -2 -13 9710.48 830.001   5
  -2  -2 -13 7957.18 726.932  20
  -2  -2 -14 690.659 180.049  21
  -2  -2 -14 1122.21 281.141   5
  -2  -2 -14 593.655 161.473  11
  -2  -2 -14 889.795 212.525  20
  -2  -2 -15 13012.4 915.896  20
  -2  -2 -15 13634.2 961.793   5
  -2  -2 -16 301.042 130.457  20
   2   3 -15 2743.61 323.062  20
   2   3 -14 793.933 183.006  20
   2   3 -13 211.594 145.267  20
   2   3 -12 832.299 219.828  10
   2   3 -12 1119.89 282.080  20
   2   3 -12 845.237 218.334  17
   2   3 -11 16655.2 1118.83  17
   2   3 -11 19532.5 1211.30   6
   2   3 -11 15865.7 1141.55  20
   2   3 -10 217.527 195.528  17
   2   3 -10 509.894 260.285   6
   2   3 -10 358.540 150.364  21
   2   3 -10 275.417 185.548  20
   2   3  -9 24890.5 1439.04  21
   2   3  -9 30182.8 1544.42  14
  -2  -3   9 25227.4 2660.16   4
   2   3  -9 28355.0 1527.14   6
   2   3  -9 32620.9 1625.59  20
   2   3  -8 17802.2 1030.31  20
  -2  -3   8 17840.7 2038.94   4
  -2  -3   7 3575.53 688.162   2
  -2  -3   6 1772.01 435.268   2
  -2  -3   5 46073.3 2640.45   2
  -2  -3   4 192.703 211.297   2
  -2  -3   3 38668.6 2219.82   2
  -2  -3   2 22102.9 1416.53   2
  -2  -3   1 90284.8 3955.57   2
  -2  -3   0-106.064 103.691   2
  -2  -3  -1 2068.99 445.684   2
  -2  -3  -2 394.810 123.415   4
  -2  -3  -2 421.097 166.500   3
  -2  -3  -3 385.458 151.947   1
  -2  -3  -3 400.884 194.329   3
  -2  -3  -3 318.663 61.7626   4
  -2  -3  -4 17958.7 1309.34   1
  -2  -3  -4 17789.1 1330.79   3
  -2  -3  -5 52584.4 2833.94   1
  -2  -3  -6 44419.5 2683.21   1
  -2  -3  -7 24053.6 1958.98   1
  -2  -3  -8 4449.91 830.512   1
   2   3   9 23664.1 2226.72   2
  -2  -3  -9 20373.8 2092.68   1
  -2  -3  -9 23557.5 1261.39   6
  -2  -3 -10 1717.70 673.994   1
  -2  -3 -10 2555.34 375.159  11
  -2  -3 -10 2843.34 375.488   6
  -2  -3 -10 2659.56 365.382  20
   2   3  10 3952.83 881.958   2
  -2  -3 -10 3060.73 411.429   9
  -2  -3 -11 10117.4 792.642  20
  -2  -3 -11 10776.0 838.433   9
  -2  -3 -11 10669.0 824.049  11
  -2  -3 -11 10929.2 827.695   6
  -2  -3 -12 25840.1 1483.85  11
  -2  -3 -12 25529.7 1401.99  21
  -2  -3 -12 26930.4 1473.70  20
  -2  -3 -12 23666.7 1451.78   6
  -2  -3 -13 7034.30 664.602  11
  -2  -3 -13 7197.96 710.940   5
  -2  -3 -13 7738.07 712.982   6
  -2  -3 -13 6480.23 620.516  20
  -2  -3 -14 812.989 260.576   6
  -2  -3 -14 544.702 190.169  11
  -2  -3 -14 582.901 196.400  20
  -2  -3 -14 221.455 114.474   5
  -2  -3 -15 556.789 151.974  20
  -2  -3 -15 784.414 212.321   5
  -2  -3 -16 583.195 164.830   5
   2   4 -15 165.121 75.6332  20
   2   4 -14-111.348 87.5347  20
   2   4 -14-14.6933 51.7093  10
   2   4 -13 724.468 200.282  20
   2   4 -13 672.550 200.287  10
   2   4 -12 6146.40 616.310  20
   2   4 -12 6305.41 591.087  17
   2   4 -11 69672.8 3086.09  17
   2   4 -11 63658.0 3075.49  20
   2   4 -11 69963.5 3011.84  21
   2   4 -10 202.668 136.860  20
   2   4 -10 1.40319 109.986  21
   2   4 -10 219.127 155.523  14
   2   4  -9 2577.84 338.628  21
   2   4  -9 2588.75 372.891  14
   2   4  -9 2604.88 366.017  20
  -2  -4   8 3052.15 701.398   2
   2   4  -8 2581.77 377.892  20
   2   4  -8 2393.17 369.228  14
  -2  -4   7 2806.77 688.352   2
  -2  -4   6 10174.5 1216.49   2
  -2  -4   5 40991.7 2697.64   2
  -2  -4   4 34178.8 2245.41   2
  -2  -4   3 11144.0 1094.63   2
  -2  -4   2 11163.7 1051.72   2
  -2  -4   1 15227.6 1240.01   2
  -2  -4   0 76216.5 3640.92   2
  -2  -4  -1 3244.32 495.979   3
  -2  -4  -1 4749.91 707.963   2
  -2  -4  -2 8700.94 850.331   3
  -2  -4  -3 5711.09 704.886   3
  -2  -4  -3 6075.63 755.275   1
  -2  -4  -4 23426.5 1701.83   3
  -2  -4  -4 23166.5 1712.58   1
  -2  -4  -5 10653.9 1158.96   1
  -2  -4  -6 14049.0 1433.00   1
  -2  -4  -7 1183.15 434.892   1
  -2  -4  -8 15659.4 1734.04   1
  -2  -4  -9 47975.7 2229.63   9
  -2  -4  -9 45225.5 2122.99  11
  -2  -4 -10 22288.6 1309.13  11
  -2  -4 -10 22709.1 1294.66   6
  -2  -4 -10 22712.8 1371.46   9
  -2  -4 -11 13655.2 979.855  11
  -2  -4 -11 14649.7 1051.80   9
  -2  -4 -11 16449.6 1040.83   6
  -2  -4 -12 717.699 212.015  11
  -2  -4 -12 330.324 141.999   6
  -2  -4 -12 398.822 188.522   9
  -2  -4 -13 754.572 204.958   6
  -2  -4 -13 913.203 234.217  11
  -2  -4 -13 732.594 222.999   5
  -2  -4 -13 856.146 204.733   9
  -2  -4 -14 1529.73 305.670   5
  -2  -4 -14 2531.98 352.620   6
  -2  -4 -15 1353.50 246.425   5
   2   5 -14 212.833 117.815  10
   2   5 -14 68.3737 60.2818  20
   2   5 -13 236.882 127.537  10
   2   5 -13 109.269 74.4278  20
   2   5 -12 4814.38 516.072  20
   2   5 -12 4100.26 475.621  17
   2   5 -11 10269.3 807.096  20
   2   5 -11 9274.47 767.138  14
   2   5 -10-15.3130 85.7090  14
   2   5 -10 85.7395 116.443  20
   2   5  -9 2457.85 371.891  14
   2   5  -9 2158.32 334.874  20
  -2  -5   8 592.333 345.434   2
   2   5  -8 1537.39 315.125  14
   2   5  -8 1435.06 270.169  20
  -2  -5   7 9425.43 1337.25   2
   2   5  -7 9706.46 741.898  14
  -2  -5   6 21147.0 1972.37   2
  -2  -5   5 59116.7 3591.76   2
  -2  -5   4 25967.9 2058.05   2
  -2  -5   3 3506.17 678.259   2
  -2  -5   2 473.267 258.888   2
  -2  -5   1 87732.9 4373.89   2
  -2  -5   0 36900.2 2414.71   2
  -2  -5   0 42750.3 2283.13   3
  -2  -5  -1 33073.3 1986.43   3
  -2  -5  -1 32324.2 2160.57   2
  -2  -5  -2 2853.44 518.883   3
  -2  -5  -3 7340.93 895.621   3
  -2  -5  -3 7976.73 986.671   1
  -2  -5  -4 2247.35 563.696   1
  -2  -5  -5 7988.28 1088.31   1
  -2  -5  -6 13094.9 1502.77   1
  -2  -5  -7 1021.76 338.381   1
  -2  -5  -7 613.710 201.082   9
  -2  -5  -8 3921.08 473.968   9
  -2  -5  -8 2920.26 775.178   1
  -2  -5  -9 14341.9 1043.07   9
  -2  -5  -9 14699.4 950.362  11
  -2  -5 -10 370.647 153.498  11
  -2  -5 -10 340.522 204.067   9
  -2  -5 -11 6277.33 633.162   9
  -2  -5 -11 4991.35 531.657  11
  -2  -5 -12 2505.96 394.311   9
  -2  -5 -12 2404.26 356.478  11
  -2  -5 -13-42.1496 108.352   5
  -2  -5 -13 60.0898 82.9078   9
  -2  -5 -14 21695.3 1259.30   5
  -2  -5 -15 3019.37 343.031   5
   2   6 -14 9112.73 638.450  10
   2   6 -13 1207.39 239.728  10
   2   6 -12 541.922 177.008  14
   2   6 -12 925.807 218.433  17
   2   6 -12 686.687 199.173  10
   2   6 -11 2313.44 387.358  14
   2   6 -10 946.761 203.780  14
   2   6  -9 21456.7 1317.59  14
   2   6  -8 3741.31 462.048  14
  -2  -6   7 9514.18 1397.85   2
   2   6  -7 7916.30 696.887  14
  -2  -6   6 16416.6 1836.98   2
   2   6  -6 16712.4 1050.97  14
  -2  -6   5 835.034 387.523   2
   2   6  -5 584.719 174.385  14
  -2  -6   4 7559.26 1120.33   2
  -2  -6   3 1630.59 502.972   2
  -2  -6   2 24176.4 2009.07   2
  -2  -6   1 43409.2 2853.61   2
  -2  -6   0 13919.2 1429.53   2
  -2  -6  -1 11138.0 1095.76   3
  -2  -6  -1 9661.64 1192.91   2
  -2  -6  -2 9181.77 1031.29   3
  -2  -6  -2 7742.90 1110.65   1
  -2  -6  -3 10643.6 1326.57   1
  -2  -6  -4 1097.26 435.693   1
  -2  -6  -5 3523.67 874.058   1
  -2  -6  -6 37489.6 1933.52   9
  -2  -6  -6 42942.8 3193.83   1
  -2  -6  -7 21322.8 1310.03   9
  -2  -6  -7 21592.8 2277.46   1
  -2  -6  -8 180.761 128.238   9
  -2  -6  -9 192.093 175.058   9
  -2  -6 -10 3663.57 501.745   9
  -2  -6 -11 5341.94 586.998   9
  -2  -6 -12 1362.28 267.095   9
  -2  -6 -13 2792.62 373.654   5
  -2  -6 -13 2665.99 346.901   9
  -2  -6 -14 4035.49 385.086   9
  -2  -6 -14 4031.56 394.871   5
   2   7 -13 296.153 168.494  10
   2   7 -12 5143.76 477.174  14
   2   7 -12 5916.93 559.814  10
   2   7 -12 5480.55 489.322  17
   2   7 -11 2161.90 371.821  10
   2   7 -11 1613.40 319.864  14
   2   7 -10 1028.66 266.902  14
   2   7  -9 12203.9 928.903  14
   2   7  -8 1998.71 358.984  14
   2   7  -7 676.701 241.684  14
   2   7  -6 3697.06 541.890   8
   2   7  -6 8333.24 735.515  14
  -2  -7   5 1744.24 593.350   2
   2   7  -5 2298.42 403.806  14
   2   7  -5 1448.95 338.691   8
   2   7  -5 2426.21 439.901  12
  -2  -7   4 12.1031 191.651   2
   2   7  -4 97.5441 126.374   8
   2   7  -4 86.1091 83.8450  14
   2   7  -4-13.0687 86.9833  12
  -2  -7   3 7098.02 1146.40   2
   2   7  -3 8289.66 666.284  12
   2   7  -3 8031.62 653.770  14
   2   7  -3 8438.28 677.760   8
   2   7  -2 4824.97 495.195  12
   2   7  -2 5533.79 519.173   8
  -2  -7   2 4539.74 898.467   2
  -2  -7   1 4877.59 948.164   2
   2   7  -1 5641.19 556.322   8
   2   7  -1 7020.90 616.984  12
  -2  -7   0 5483.98 975.337   2
   2   7   0 6849.62 585.484   8
   2   7   1 2051.06 327.047   8
   2   7   2 776.787 189.839   8
  -2  -7  -2 519.275 320.214   1
  -2  -7  -3 5438.33 1034.05   1
  -2  -7  -3 5083.02 499.690   9
   2   7   3 5066.34 493.809   8
  -2  -7  -4 71170.0 3146.07   9
  -2  -7  -4 72934.8 4640.14   1
  -2  -7  -5 70809.4 3171.03   9
  -2  -7  -6 977.086 263.169   9
  -2  -7  -7 6554.94 665.211   9
  -2  -7  -8 3067.30 451.259   9
  -2  -7  -9 15580.6 1116.98   9
  -2  -7 -10 428.078 197.527   9
  -2  -7 -11 15539.3 1062.04   9
  -2  -7 -12 5960.50 557.878   9
  -2  -7 -12 5734.31 519.417   5
  -2  -7 -13 353.872 138.584   9
   2   8 -12 970.974 189.261  10
   2   8 -12 731.280 152.981  14
   2   8 -11 6249.87 545.581  14
   2   8 -11 6410.03 578.262  10
   2   8 -10 8270.19 702.027  10
   2   8 -10 8181.78 696.481  14
   2   8  -9 2064.18 343.111  10
   2   8  -9 1926.99 342.985  14
   2   8  -8 18516.1 1204.25  14
   2   8  -7 29630.7 1660.92  14
   2   8  -6 18854.4 1269.49   8
   2   8  -6 27321.5 1471.66  14
   2   8  -5 12005.7 884.428  14
   2   8  -5 10304.4 820.625   8
   2   8  -5 10270.0 804.576  12
   2   8  -4 1928.71 367.024  12
   2   8  -4 2511.87 390.052  14
   2   8  -4 1904.81 329.869   8
   2   8  -3 5830.32 584.534  12
   2   8  -3 6534.84 627.566   8
   2   8  -3 6265.32 597.501  14
   2   8  -2 5340.18 552.599   8
   2   8  -2 5148.30 541.517  12
   2   8  -2 5314.97 544.018  14
   2   8  -1 808.226 321.891  12
   2   8  -1 287.885 178.602   8
   2   8   0 3613.99 452.331  12
   2   8   0 3086.90 411.326   8
   2   8   1 10206.0 802.620   8
   2   8   2 229.934 132.394   8
  -2  -8  -3 19961.1 1213.92   9
   2   8   3 20424.6 1229.28   8
  -2  -8  -4 1472.82 300.393   9
   2   8   4 2033.50 326.064   8
  -2  -8  -5 38007.0 1984.41   9
  -2  -8  -6 6585.24 663.674   9
  -2  -8  -7 1741.49 333.991   9
  -2  -8  -8 13992.9 1023.05   9
  -2  -8  -9 9274.23 785.598   9
  -2  -8 -10 1186.22 244.695   9
  -2  -8 -11 7819.77 642.169   9
  -2  -8 -12 2078.83 272.672   9
   2   9 -11 55.4727 92.3326  10
   2   9 -11 1117.38 204.855  14
   2   9 -10 2111.65 296.615  14
   2   9 -10 1646.15 262.604  10
   2   9  -9 3771.35 440.840  14
   2   9  -9 3475.30 399.098  10
   2   9  -8 2796.45 411.818  14
   2   9  -7 29765.5 1558.72   8
   2   9  -7 31261.8 1673.33  14
   2   9  -6 2730.40 419.131  14
   2   9  -6 1825.16 336.747   8
   2   9  -5 525.025 175.083  12
   2   9  -5 439.536 186.156  14
   2   9  -5-1.08263 113.662   8
   2   9  -4 397.865 141.775  12
   2   9  -4 161.847 171.952  14
   2   9  -4 286.557 184.308   8
   2   9  -3 5769.76 588.197  12
   2   9  -3 6372.95 629.217   8
   2   9  -3 6403.16 615.945  14
   2   9  -2 735.258 209.554  12
   2   9  -2 719.516 205.014  14
   2   9  -2 566.649 169.810   8
   2   9  -1 3585.04 450.428  14
   2   9  -1 3323.80 476.552   8
   2   9  -1 3854.64 520.866  12
   2   9   0 6207.12 639.413   8
   2   9   0 7190.21 689.160  12
   2   9   1 9402.43 800.754  12
   2   9   1 8865.78 760.768   8
   2   9   2 1836.32 342.448   8
   2   9   3 1342.87 286.062   8
  -2  -9  -4 1089.27 243.251   9
   2   9   4 1204.46 250.370   8
  -2  -9  -5 779.536 209.784   9
  -2  -9  -6 599.001 201.915   9
  -2  -9  -7 3129.94 420.815   9
  -2  -9  -8 2364.60 344.680   9
  -2  -9  -9 8277.16 664.434   9
  -2  -9 -10 201.893 118.192   9
   2  10  -9 377.727 129.343  14
   2  10  -8 2252.99 339.320  14
   2  10  -7 4638.42 484.682  14
   2  10  -6 4520.57 485.836  14
   2  10  -6 3499.98 408.709   8
   2  10  -5 10037.3 757.588   8
   2  10  -5 9389.43 747.036  14
   2  10  -4 933.000 265.719  14
   2  10  -4 848.778 280.476   8
   2  10  -3 2639.23 371.508  12
   2  10  -3 2098.80 326.850  14
   2  10  -3 2939.04 395.730   8
   2  10  -2 13030.0 897.889  14
   2  10  -2 13461.3 970.305   8
   2  10  -2 13335.1 934.478  12
   2  10  -1 28761.2 1510.11  14
   2  10  -1 29452.6 1610.57   8
   2  10  -1 28230.9 1579.08  12
   2  10   0 6114.99 615.997  12
   2  10   0 6502.09 636.838   8
   2  10   1 695.026 244.838  12
   2  10   1 451.295 183.550   8
   2  10   2 1623.70 321.682  12
   2  10   2 1841.20 314.360   8
   2  10   3 12269.6 850.268   8
   2  10   3 11834.7 898.620  12
   2  10   4 4991.32 532.072  12
   2  10   5 9270.66 729.772  12
   2  10   6 2263.78 319.464  12
  -2 -10  -6 1974.60 289.864   9
   2  10   7 440.671 131.266  12
  -2 -10  -7 179.552 95.1610   9
   2  10   8 1247.29 198.711  12
  -2 -10  -8 1085.88 191.344   9
   2  11  -7 2171.07 274.882  14
   2  11  -6 5723.58 465.779  14
   2  11  -6 5146.56 427.389   8
   2  11  -5 1030.62 185.247  14
   2  11  -5 883.963 175.466   8
   2  11  -4 75.3658 74.2436  14
   2  11  -4 107.149 109.923   8
   2  11  -3 9560.84 668.365  14
   2  11  -3 10136.2 726.094   8
   2  11  -3 9390.00 659.217  12
   2  11  -2 274.087 111.820  12
   2  11  -2 224.921 125.284   8
   2  11  -1 6878.66 624.742   8
   2  11  -1 8980.56 660.452  12
   2  11   0 358.883 142.643  12
   2  11   0 203.641 100.175   8
   2  11   1 403.082 161.327  12
   2  11   1 242.747 129.035   8
   2  11   2 8378.05 619.154   8
   2  11   2 8407.59 644.666  12
   2  11   3 22465.0 1132.05   8
   2  11   3 21050.5 1180.46  12
   2  11   4 6723.50 538.796  12
   2  11   5 1517.91 235.026  12
  -3   9  -1 222.718 99.4031   8
  -3   9  -2 10106.0 663.894   8
  -3   9  -3 5017.32 434.588   8
  -3   9  -4 1006.67 185.282   8
  -3   9  -5 2678.03 290.618   8
  -3   9  -6 793.298 158.592  14
   3  -8  -4 1040.04 182.286   9
   3  -8  -3 121.854 73.6816   9
   3  -8  -2 458.349 139.587   9
  -3   8   2 96.2276 86.8670   8
   3  -8  -1 2511.49 313.214   9
  -3   8   1 2434.83 327.179   8
   3  -8   0-44.3472 75.9999   9
  -3   8   0-191.350 121.396   7
  -3   8   0 18.0478 92.9541   8
  -3   8  -1 49.5220 72.4006   8
  -3   8  -2 2608.89 366.945   8
   3  -8   3 6.35129 122.730  19
  -3   8  -3 55.7784 89.8049   8
   3  -8   4 157.858 74.6088  19
  -3   8  -4 116.125 94.5924   8
   3  -8   5 184.271 120.018  19
  -3   8  -5 118.991 103.096   8
   3  -8   6 2738.17 364.491  19
  -3   8  -6 2954.37 360.965   8
   3  -8   7 21148.4 1207.09  19
  -3   8  -7 20808.3 1123.09   8
   3  -8   8 6401.52 552.475  19
  -3   8  -8 7059.21 552.661  14
   3  -8   9 3692.62 378.444  19
  -3   8  -9 4257.55 393.024  14
   3  -7  -6 245.829 103.371   9
   3  -7  -5 410.435 135.228   9
   3  -7  -4 2160.49 332.846   9
  -3   7   3 187.327 99.0990   7
   3  -7  -3 258.104 170.400   9
  -3   7   3 354.064 126.052   8
  -3   7   2 603.994 164.790   7
   3  -7  -2 624.966 196.328   9
   3  -7  -1 45374.4 2299.99   9
  -3   7   1 50401.0 2322.23   7
   3  -7   0 17353.0 1125.95   9
  -3   7   0 17236.5 1130.47   7
  -3   7  -1 9470.37 788.066   7
   3  -7   1 9040.46 752.891  19
   3  -7   1 9127.24 753.570   9
   3  -7   2 3545.12 450.264  19
   3  -7   2 3378.07 412.030   9
  -3   7  -2 3972.98 493.776   7
   3  -7   3 3887.33 488.405  19
  -3   7  -3 4299.73 512.926   7
   3  -7   4 28494.8 1638.28  19
  -3   7  -4 29255.1 1636.19   7
   3  -7   5 2936.72 423.278  19
  -3   7  -5 2422.76 359.521   8
   3  -7   6 1444.75 298.153  19
  -3   7  -6 966.839 231.978   8
   3  -7   7 10568.8 838.220  19
  -3   7  -7 10248.6 765.633   8
   3  -7   8 3726.24 462.519  19
   3  -7   9 11873.1 845.964  19
   3  -7  10 1259.72 226.527  19
  -3   7 -10 1277.08 221.771  14
   3  -6  -8 116.180 94.8413   9
   3  -6  -8-81.2819 75.2224   6
   3  -6  -7-35.9958 77.8244   9
   3  -6  -7 337.016 128.482  16
   3  -6  -6 1602.25 311.842  16
   3  -6  -6 1985.18 326.058   9
   3  -6  -5 3344.63 452.650  16
   3  -6  -5 4077.71 486.937   9
  -3   6   4 1008.54 226.121   7
   3  -6  -4 800.913 231.030   9
   3  -6  -4 588.808 208.584  16
  -3   6   3 1601.98 294.543   7
   3  -6  -3 1727.20 339.415  16
   3  -6  -3 1668.68 315.149   9
   3  -6  -2 8656.82 771.361   9
   3  -6  -2 7782.52 751.659  16
  -3   6   2 8501.41 735.604   7
   3  -6  -1 17750.8 1185.88   9
  -3   6   1 16767.2 1136.15   7
   3  -6   0 4707.91 520.422  19
   3  -6   0 6347.14 634.377   9
  -3   6   0 5785.95 601.478   7
   3  -6   1 663.362 185.466  19
  -3   6  -1 635.577 211.853   7
   3  -6   1 882.125 238.887   9
  -3   6  -2 146.965 148.304   7
   3  -6   2 36.1524 73.0325  19
   3  -6   2 18.3427 130.699   9
  -3   6  -3 257.756 126.802   7
   3  -6   3 137.841 81.9704  19
   3  -6   4 48075.2 2462.52  19
  -3   6  -4 52904.8 2500.02   7
  -3   6  -5 2117.61 361.280   7
   3  -6   5 1947.74 346.864  19
  -3   6  -6 3143.42 432.783   7
   3  -6   6 3294.73 463.250  19
   3  -6   7 4162.76 517.780  19
  -3   6  -7 4054.30 456.860   8
   3  -6   8 77906.8 3483.25  19
   3  -6   9 25469.9 1473.58  19
  -3   6 -10 925.284 204.082  14
   3  -6  10 774.182 210.022  19
  -3   6 -10 861.574 195.648  13
   3  -5  -9 1165.66 221.734   6
   3  -5  -9 659.880 165.265  16
   3  -5  -9 790.424 169.364   9
   3  -5  -8-125.186 122.639   6
   3  -5  -8-109.829 106.387   9
   3  -5  -8 66.2825 130.820  16
   3  -5  -7 702.267 207.932   9
   3  -5  -7 709.445 229.026  16
   3  -5  -6 371.929 173.130   9
   3  -5  -6 154.597 142.321  16
   3  -5  -5 2442.07 395.843  16
   3  -5  -5 2283.22 382.129   9
  -3   5   4 694.627 204.154   7
   3  -5  -4 698.467 209.516   9
   3  -5  -4 858.429 250.784  16
  -3   5   3 2495.12 374.415   7
   3  -5  -3 2603.01 405.269   9
   3  -5  -3 2671.73 403.414  16
  -3   5   2 6787.23 648.780   7
   3  -5  -2 7263.31 694.556   9
   3  -5  -2 7434.47 697.340  16
  -3   5   1 31183.6 1708.43   7
   3  -5  -1 31835.9 1743.35   9
   3  -5  -1 30776.9 1701.19  16
  -3   5   0 101.864 89.6792   7
   3  -5   0-56.3831 112.023  16
   3  -5   0 21.4163 105.770  19
   3  -5   0 145.263 156.074   9
  -3   5  -1 42543.4 2112.77   7
   3  -5   1 43686.9 2099.32  19
   3  -5   1 44705.7 2130.41   9
  -3   5  -2 3198.39 430.702   7
   3  -5   2 3122.45 420.176  19
   3  -5   2 2340.06 356.852   9
  -3   5  -2 3549.11 774.410   4
  -3   5  -3 174.936 149.458   7
   3  -5   3 101.779 65.3297  19
   3  -5   3 21.3294 111.641   9
  -3   5  -4 1758.53 314.678   7
   3  -5   4 2006.94 347.203  19
   3  -5   5 14997.1 1084.95  19
  -3   5  -5 18612.2 1145.84   7
  -3   5  -6 881.748 255.264   7
   3  -5   6 1055.79 262.398  19
   3  -5   7 30637.8 1712.74  19
  -3   5  -7 31244.7 1680.53   7
   3  -5   8 12693.3 969.825  19
   3  -5   9 31343.8 1721.41  19
   3  -5  10 4575.58 520.161  19
  -3   5 -10 5070.69 542.089  13
  -3   5 -11 189.240 93.4556  13
  -3   5 -12 2700.49 361.271  13
  -3   5 -13 7580.97 606.135  13
   3  -4 -11 4881.72 414.990  16
   3  -4 -10 375.610 117.445  16
   3  -4 -10 720.552 195.784   6
   3  -4  -9 2117.93 334.332   6
   3  -4  -9 2305.95 347.579  16
   3  -4  -9 2307.05 320.694   9
   3  -4  -8 7348.28 665.110   9
   3  -4  -8 7902.47 709.123  16
   3  -4  -7 4616.20 531.538   9
   3  -4  -7 4935.46 568.114  16
   3  -4  -6 11303.3 900.572   9
   3  -4  -6 11808.1 925.471  16
   3  -4  -5 23991.0 1418.55   9
   3  -4  -5 20905.9 1355.54  16
   3  -4  -4 7417.70 705.297   9
   3  -4  -4 7949.10 712.009  16
   3  -4  -4 7838.22 707.596  15
   3  -4  -3 3064.84 410.839  15
   3  -4  -3 3432.57 456.067   9
   3  -4  -3 3556.24 449.716  16
   3  -4  -2 12646.4 916.075   9
   3  -4  -2 11806.3 860.062  15
   3  -4  -2 11829.0 870.487  16
   3  -4  -1 263.369 125.361   9
   3  -4  -1 274.689 139.685  16
   3  -4  -1 403.250 122.897  15
  -3   4   1 223.698 182.069   4
   3  -4   0 2522.51 356.044   9
   3  -4   0 3940.67 767.989   1
   3  -4   0 3063.85 378.950  16
  -3   4   0 2993.67 670.149   4
  -3   4  -1 5479.64 543.858   7
   3  -4   1 6140.66 954.008   1
  -3   4  -1 4271.46 837.370   4
  -3   4  -2 1006.14 215.679   7
  -3   4  -2 703.184 331.379   4
  -3   4  -3 643.097 321.575   4
   3  -4   4 17869.1 1119.99  19
  -3   4  -4 18716.6 1845.66   4
  -3   4  -4 18605.0 1117.21   7
  -3   4  -5 1138.09 223.356   7
   3  -4   5 1822.77 297.450  19
   3  -4   6 105354. 4407.72  19
   3  -4   6 110877. 5739.17   2
  -3   4  -6 103741. 4339.13   7
   3  -4   7 7648.05 1260.34   2
   3  -4   7 8379.20 732.858  19
  -3   4  -7 9394.96 718.051   7
   3  -4   8 21846.6 1318.03  19
   3  -4   9 1249.68 313.998  19
   3  -4  10 17086.0 1091.19  19
  -3   4 -10 15752.1 1075.44  13
  -3   4 -11 15011.8 1032.87  13
  -3   4 -12 4632.79 508.251  13
  -3   4 -13 270.059 140.050  13
  -3   4 -14 3299.99 391.672  13
  -3   4 -15 742.717 173.132  21
   3  -3 -11 2267.27 310.879   6
   3  -3 -11 2716.70 352.989  16
   3  -3 -10 7772.85 674.322   6
   3  -3 -10 7910.68 675.444  16
   3  -3  -9 1844.23 330.983  16
   3  -3  -9 1821.54 323.360   6
   3  -3  -8 20789.2 1277.95   9
   3  -3  -8 21750.1 1342.40  16
   3  -3  -7 13603.6 983.388   9
   3  -3  -7 13909.2 1014.64  16
   3  -3  -6 9927.39 811.330   9
   3  -3  -6 9529.77 798.814  16
   3  -3  -6 10500.9 838.652  15
   3  -3  -5 11239.4 859.190   9
   3  -3  -5 11138.6 850.673  16
   3  -3  -5 10397.2 840.468  15
   3  -3  -4 65188.7 3111.63   9
   3  -3  -4 63844.8 4200.01   1
   3  -3  -4 67040.2 3101.77  15
   3  -3  -3 1504.95 270.055  15
   3  -3  -3 1579.76 493.031   1
   3  -3  -3 1753.04 289.212  16
   3  -3  -3 1754.75 312.180   9
  -3   3   2 35894.8 2525.84   4
   3  -3  -2 34905.3 2528.25   1
   3  -3  -1 26257.2 2009.93   1
  -3   3   1 20792.2 1848.80   4
   3  -3   0 1049.10 331.791   1
  -3   3   0 762.215 316.380   4
   3  -3   1 48.4712 119.516   1
  -3   3  -1 239.081 87.4729   4
  -3   3  -2 66992.8 3773.76   4
  -3   3  -3 38251.8 2605.11   4
   3  -3   4 44822.1 2745.40   2
  -3   3  -4 44982.9 2917.33   4
  -3   3  -5 19577.5 1773.58   4
   3  -3   5 19874.9 1745.99   2
   3  -3   6 73393.2 4206.78   2
   3  -3   7 19367.6 1946.68   2
   3  -3   8 22636.5 1316.87  19
   3  -3   8 28386.8 2472.69   2
   3  -3   9 20903.7 1213.35  19
   3  -3   9 15846.7 1955.21   2
  -3   3 -10 20901.1 1272.74  13
  -3   3 -11 41922.4 2118.86  13
  -3   3 -12 1186.25 272.010  13
  -3   3 -13 12387.9 920.854  13
  -3   3 -14 2195.21 338.680  13
  -3   3 -15 2443.17 325.275  21
  -3   3 -16 16095.2 920.199  21
   3  -2 -12 806.260 172.569   6
   3  -2 -12 552.205 151.668  16
   3  -2 -11 14060.4 953.987   6
   3  -2 -11 13399.8 918.774  16
   3  -2 -10 3136.61 419.800   6
   3  -2 -10 2838.07 407.627  16
   3  -2  -9 5044.44 557.080   6
   3  -2  -9 4518.46 531.295  16
   3  -2  -8 2526.58 386.847  16
   3  -2  -8 2450.01 376.126  15
   3  -2  -7 5335.44 547.251   9
   3  -2  -7 5033.07 551.286  15
   3  -2  -6 20402.6 1237.58   9
   3  -2  -6 21777.9 2187.25   1
   3  -2  -6 21233.1 1268.69  15
   3  -2  -5 5901.49 1016.87   1
   3  -2  -5 5837.09 555.822   9
   3  -2  -5 5281.06 539.877  15
   3  -2  -4 21900.2 1932.65   1
  -3   2   4 18094.2 1680.19   4
  -3   2   3 32149.8 2485.11   4
   3  -2  -3 54800.7 2997.17   1
  -3   2   2 655.729 323.441   4
   3  -2  -2 531.215 236.096   1
   3  -2  -1 130.690 109.804   1
  -3   2   1 15.5477 171.833   4
  -3   2   0 4064.45 695.477   4
   3  -2   0 4236.60 632.072   1
  -3   2  -1 8688.30 1027.07   4
   3  -2   1 10108.3 938.919   1
  -3   2  -2 31477.8 2148.17   4
   3  -2   3 179.244 198.798   2
  -3   2  -3 381.458 375.041   4
   3  -2   4 7265.34 873.901   2
  -3   2  -4 7780.26 966.930   4
  -3   2  -5 516.394 258.225   4
   3  -2   5 615.114 299.131   2
  -3   2  -6 14420.1 1398.25   4
   3  -2   6 14115.1 1434.64   2
   3  -2   7 61046.8 3711.33   2
   3  -2   8 37721.3 2859.24   2
   3  -2   9 3446.10 816.815   2
   3  -2  10 2831.56 829.343   2
  -3   2 -10 4182.55 474.010  13
  -3   2 -11 10928.8 820.342  20
  -3   2 -11 11558.9 873.376  13
  -3   2 -12 44923.8 2185.50  20
  -3   2 -12 44553.9 2235.63  13
  -3   2 -13 655.904 178.958  20
  -3   2 -13 483.724 172.747  13
  -3   2 -14-21.1022 81.3371  20
  -3   2 -14 141.346 124.866  13
  -3   2 -15 242.699 127.564  21
  -3   2 -15 271.883 132.307  20
  -3   2 -16 6447.10 538.589  21
  -3   2 -16 5866.96 508.984  20
  -3   2 -17 1575.71 217.058  21
   3  -1 -13 5113.27 449.734   6
   3  -1 -13 3498.25 356.227  16
   3  -1 -12 290.054 136.614   6
   3  -1 -12 331.722 97.1127  16
   3  -1 -11 10496.9 829.369   6
   3  -1 -11 10266.6 803.237  16
   3  -1 -10 84.6504 110.096   6
   3  -1  -9 3434.62 464.872   6
   3  -1  -9 3086.58 405.327  15
   3  -1  -8 22298.1 1254.74  15
   3  -1  -8 16712.5 1173.34  12
   3  -1  -7 101.867 85.0792  15
   3  -1  -7 225.874 150.795  12
   3  -1  -6 54921.7 3424.22   1
   3  -1  -6 47999.3 2124.14  12
   3  -1  -5 19068.5 1921.61   1
  -3   1   5 31417.1 2202.74   4
   3  -1  -4 18452.0 1645.66   1
  -3   1   4 17902.2 1604.64   4
   3  -1  -3 2997.12 598.987   1
  -3   1   3 3363.79 614.096   4
   3  -1  -2 1865.62 407.837   1
  -3   1   2 1821.36 457.467   4
   3  -1  -1 7473.95 764.417   1
  -3   1   1 7150.55 885.660   4
   3  -1   0 61105.7 2900.11   1
  -3   1   0 60926.0 3198.03   4
   3  -1   1 113.045 127.756   1
  -3   1  -1 195.423 258.812   4
  -3   1  -2 21419.8 1588.26   4
   3  -1   2 21234.8 1261.35   2
  -3   1  -3 15896.3 1260.59   4
   3  -1   3 11052.9 963.549   2
  -3   1  -4 29140.3 1891.98   4
   3  -1   4 26737.8 1728.58   2
   3  -1   5 1496.50 373.025   2
  -3   1  -5 1552.87 362.898   4
   3  -1   6 5036.51 756.323   2
  -3   1  -6 3929.67 618.166   4
   3  -1   7 2107.99 540.798   2
   3  -1   8 42161.7 2924.27   2
   3  -1   9-113.601 169.109   2
   3  -1  10 1066.07 398.480   2
  -3   1 -10 1199.78 241.792  13
  -3   1 -11 8848.25 684.986  11
  -3   1 -11 8950.68 744.510  13
  -3   1 -12 10264.7 831.963  20
  -3   1 -12 12129.9 835.552  11
  -3   1 -12 12049.0 899.488  13
  -3   1 -13 45931.5 2302.37  11
  -3   1 -13 53843.5 2468.48  20
  -3   1 -13 52900.5 2475.02  13
  -3   1 -14 6.42348 69.4716  11
  -3   1 -14 180.193 91.0877  20
  -3   1 -15 1743.90 305.855  20
  -3   1 -15 1725.68 306.056  21
  -3   1 -16 1935.69 283.144  21
  -3   1 -16 2056.74 304.850  20
  -3   1 -17 4848.35 425.846  20
  -3   1 -17 4809.91 415.683  21
   3   0 -13 4147.18 423.618   6
   3   0 -13 3099.08 353.252  16
   3   0 -13 3886.68 399.305  20
   3   0 -12 317.514 140.877   6
   3   0 -12 153.895 127.492  20
   3   0 -11 4764.83 530.925  20
   3   0 -11 4400.93 507.663   6
   3   0 -10 63561.2 2960.82   6
   3   0 -10 64701.6 2958.16  20
   3   0  -9 11978.8 884.630  20
   3   0  -9 10881.4 868.933   6
   3   0  -9 10124.4 838.499  12
   3   0  -8 21692.5 1283.75   6
   3   0  -8 21402.7 1273.88  20
   3   0  -8 20653.4 1223.86  15
   3   0  -8 21094.7 1270.17  12
   3   0  -7 17543.0 1066.60  20
   3   0  -7 14470.9 1025.04  17
   3   0  -7 16262.0 1014.63  15
   3   0  -7 17603.9 1075.43  12
   3   0  -6 7969.13 1132.48   1
  -3   0   6 6603.23 992.744   4
  -3   0   5 6187.82 923.149   4
   3   0  -5 6870.32 970.256   1
  -3   0   4 7346.55 964.618   4
   3   0  -4 7538.76 939.310   1
   3   0  -3 18834.7 1479.53   1
  -3   0   3 23716.6 1735.21   4
   3   0  -2 49.4652 111.496   1
  -3   0   2 80.3458 140.615   4
   3   0  -1 53621.3 2717.35   1
  -3   0   1 72828.7 3284.83   4
   3   0   0 46051.4 2244.32   1
  -3   0   0 65491.9 2907.97   4
   3   0   1 226653. 8425.60   1
  -3   0  -1 243130. 9148.25   4
   3   0   1 220800. 8386.39   2
   3   0   2 52351.6 2322.04   2
   3   0   2 53064.1 2074.38   1
  -3   0  -3 131975. 5098.61   3
   3   0   3 131372. 5260.88   2
  -3   0  -4 3254.11 407.137   3
   3   0   4 2786.05 465.643   2
  -3   0  -4 2758.96 473.831   4
  -3   0  -5 23792.6 1428.70   3
  -3   0  -5 23455.0 1549.81   4
   3   0   5 21792.2 1597.22   2
  -3   0  -6 16239.3 1220.35   4
   3   0   6 11729.2 1231.37   2
   3   0   7 7172.69 979.661   2
   3   0   8 8783.87 1158.27   2
   3   0   9 49708.4 3345.78   2
   3   0  10 21954.0 2201.43   2
  -3   0 -10 24283.9 1345.28  13
  -3   0 -10 24990.9 1317.76  11
  -3   0 -11 10713.3 783.433  11
  -3   0 -11 10995.7 826.402  13
   3   0  11 9885.06 1489.34   2
  -3   0 -12 3144.77 429.010  20
  -3   0 -12 3054.17 405.119  11
  -3   0 -12 2349.38 357.162  13
  -3   0 -13 11092.6 868.113  11
  -3   0 -13 12771.5 949.663  20
  -3   0 -13 13709.1 948.360   5
  -3   0 -13 12506.0 938.529  13
  -3   0 -14 24043.8 1372.34  11
  -3   0 -14 23353.6 1414.93  20
  -3   0 -14 24239.1 1390.87   5
  -3   0 -15 4895.85 503.903  11
  -3   0 -15 5155.59 533.343  21
  -3   0 -15 6001.15 583.505  20
  -3   0 -16 79.8301 75.3166  20
  -3   0 -16 118.986 88.8073  21
  -3   0 -17 2132.36 281.528  20
  -3   0 -17 1822.19 245.536  21
   3   1 -14 765.181 175.507  20
   3   1 -13 289.072 141.030   6
   3   1 -13 153.606 94.0005  20
   3   1 -12 3530.66 446.568  20
   3   1 -12 3651.89 442.048   6
   3   1 -11 259.183 110.316   6
   3   1 -11 515.619 161.843  20
   3   1 -11 381.000 150.719  12
   3   1 -10 648.763 223.642  17
   3   1 -10 816.262 193.575   6
   3   1 -10 836.241 214.685  20
   3   1 -10 920.341 237.800  12
   3   1  -9 66155.5 2879.01  20
   3   1  -9 66716.4 2868.40  17
   3   1  -9 59953.4 2758.78  12
   3   1  -8 644.849 193.158  20
   3   1  -8 1153.74 252.753   6
   3   1  -8 1250.77 271.349  17
   3   1  -8 748.884 196.356  12
   3   1  -7 250.052 123.545  20
   3   1  -7 30.5623 60.4291   6
   3   1  -7 23.0352 72.4354  17
   3   1  -7-63.8359 98.9322  12
  -3  -1   6 13512.4 1521.78   4
  -3  -1   5 4272.00 793.461   4
  -3  -1   4 24884.3 1970.10   4
  -3  -1   3 4290.65 701.046   4
   3   1  -3 4309.74 619.117   1
  -3  -1   2 1700.12 421.039   4
   3   1  -2 1860.29 357.801   1
  -3  -1   1 207.753 176.940   4
   3   1   0 18978.4 856.688   2
  -3  -1   0 22280.7 1454.33   4
  -3  -1  -1 50185.7 2563.60   4
  -3  -1  -2 119025. 5043.42   4
  -3  -1  -3 7562.84 711.931   4
  -3  -1  -3 7182.04 662.723   3
  -3  -1  -4 1712.03 321.707   3
   3   1   4 1465.44 349.022   2
  -3  -1  -4 1386.97 320.226   4
  -3  -1  -5 2493.98 432.551   3
   3   1   5 2874.15 524.525   2
  -3  -1  -5 2341.27 384.663   4
  -3  -1  -6 4342.86 522.323   4
   3   1   6 4513.89 736.055   2
   3   1   7 4360.31 772.262   2
   3   1   8 13450.4 1473.59   2
   3   1   9 11815.2 1479.71   2
  -3  -1 -10 8419.64 652.699  11
   3   1  10 7243.70 1215.78   2
  -3  -1 -10 8179.52 653.342  13
  -3  -1 -11 7997.70 673.898  11
  -3  -1 -11 9101.31 718.287   5
   3   1  11 8614.70 1394.12   2
  -3  -1 -11 7793.77 672.471  13
  -3  -1 -12 57467.7 2621.82  11
  -3  -1 -12 53222.7 2615.08   5
  -3  -1 -12 57289.0 2618.62  13
  -3  -1 -13 7617.00 690.410  11
  -3  -1 -13 7700.14 701.945  20
  -3  -1 -13 7298.47 696.601   5
  -3  -1 -14 2586.41 371.533  11
  -3  -1 -14 3335.60 444.793  20
  -3  -1 -14 2478.66 365.649  21
  -3  -1 -14 2589.06 395.878   5
  -3  -1 -15 3379.21 415.453  11
  -3  -1 -15 3117.04 399.590  21
  -3  -1 -15 3878.46 456.468   5
  -3  -1 -15 2993.86 416.672  20
  -3  -1 -16 1036.71 209.298  21
  -3  -1 -16 1399.82 253.972  20
  -3  -1 -17 264.038 108.952  20
   3   2 -14 3522.08 371.796  20
   3   2 -13 503.236 179.018  20
   3   2 -12 11800.8 857.600   6
   3   2 -12 10469.6 854.319  20
   3   2 -11 21845.8 1292.38   6
   3   2 -11 24880.6 1374.98  17
   3   2 -10 11794.8 947.427  20
   3   2 -10 11978.1 910.089   6
   3   2 -10 14060.2 993.139  17
   3   2 -10 12767.1 903.425  12
   3   2  -9 4282.14 516.074  20
   3   2  -9 3534.89 429.955   6
   3   2  -9 4011.40 477.177  17
   3   2  -9 4138.30 474.169  12
  -3  -2   8 1658.22 572.610   4
   3   2  -8 2159.09 337.213  20
   3   2  -8 2098.40 325.837  10
   3   2  -8 2383.76 357.099  17
   3   2  -8 1583.45 256.359   6
   3   2  -8 1987.90 305.370  12
  -3  -2   7 860.264 400.519   4
   3   2  -7 902.660 194.738   6
   3   2  -7 939.357 213.970  20
   3   2  -7 1241.17 242.376  17
  -3  -2   6 36179.1 2781.03   4
  -3  -2   5 628.282 347.092   4
  -3  -2   4 19279.0 1737.92   4
  -3  -2   3 36163.8 2431.94   4
  -3  -2   2 3732.85 650.144   4
  -3  -2   2 2762.00 314.135   2
  -3  -2   1 2192.07 454.685   4
  -3  -2   0 458.476 216.405   4
  -3  -2  -1 237545. 9361.93   4
  -3  -2  -2 61153.4 2848.18   4
  -3  -2  -3 7478.28 728.523   3
  -3  -2  -3 7074.15 452.488   1
  -3  -2  -4 57882.7 2985.97   3
  -3  -2  -4 63047.9 2756.63   4
  -3  -2  -4 62750.7 2699.56   1
  -3  -2  -5 15539.4 1239.93   3
  -3  -2  -5 14169.7 902.907   4
  -3  -2  -5 16034.1 1077.89   1
  -3  -2  -6 8374.98 978.914   3
  -3  -2  -6 9626.91 902.541   1
  -3  -2  -7 2720.57 516.748   1
   3   2   7 2132.39 575.436   2
   3   2   8 12976.0 1508.56   2
  -3  -2  -8 13920.5 1373.61   1
   3   2   9 12347.8 1549.63   2
  -3  -2 -10 766.923 196.017   9
  -3  -2 -10 787.674 206.615  11
  -3  -2 -10 1145.76 252.578   6
   3   2  10 210.817 154.750   2
  -3  -2 -10 629.757 168.210  13
  -3  -2 -11 19818.9 1158.96  11
  -3  -2 -11 18159.9 1136.93   9
  -3  -2 -11 17189.4 1073.38  13
  -3  -2 -11 15834.2 1093.91   6
  -3  -2 -12 22534.7 1323.89  11
  -3  -2 -12 20132.2 1242.04  21
  -3  -2 -12 22601.6 1329.09  20
  -3  -2 -13 53414.9 2598.27  11
  -3  -2 -13 51107.4 2512.24  21
  -3  -2 -13 56000.1 2622.82  20
  -3  -2 -13 60920.4 2714.87   5
  -3  -2 -14 2509.92 383.037  11
  -3  -2 -14 2487.47 341.303  21
  -3  -2 -14 2510.11 374.781  20
  -3  -2 -14 2149.56 373.114   5
  -3  -2 -15 10089.0 790.014  11
  -3  -2 -15 10008.8 747.157  21
  -3  -2 -15 11855.7 847.904  20
  -3  -2 -15 11705.2 859.410   5
  -3  -2 -16 5365.61 506.756  20
  -3  -2 -16 5455.06 512.390   5
  -3  -2 -17 4154.95 383.915  20
   3   3 -14 4397.06 431.286  20
   3   3 -13 5284.36 535.856  20
   3   3 -12 8503.04 752.701  20
   3   3 -12 8957.66 736.216  17
   3   3 -11 6646.84 631.281  10
   3   3 -11 6984.78 668.104  17
   3   3 -11 7416.67 705.852  20
   3   3 -10 5212.23 569.840  20
   3   3 -10 5017.45 556.987  10
   3   3 -10 4746.23 542.903  17
   3   3  -9 11585.2 922.278  20
   3   3  -9 13213.2 951.450  10
   3   3  -9 13507.4 962.487  17
   3   3  -9 13159.6 910.979  12
  -3  -3   8 1677.89 598.328   4
   3   3  -8 1529.79 297.052  20
   3   3  -8 1778.86 301.589  10
   3   3  -8 1845.14 304.774  14
   3   3  -8 1756.92 303.892  12
  -3  -3   7 4381.81 980.511   4
   3   3  -7 6068.41 558.762  20
   3   3  -7 4883.76 503.709  14
  -3  -3   6 283.735 322.361   4
  -3  -3   5 41285.0 3033.04   4
  -3  -3   4 898.603 415.369   4
  -3  -3   4 847.789 255.487   2
  -3  -3   3 1164.94 423.265   4
  -3  -3   3 473.710 158.586   2
  -3  -3   2 59186.2 2814.90   2
  -3  -3   2 61954.0 3442.79   4
  -3  -3   1 13605.3 1024.38   2
  -3  -3   1 21746.9 1567.62   4
  -3  -3   0 2879.61 571.811   4
  -3  -3   0 1694.30 360.546   2
  -3  -3  -1 15669.3 1177.57   4
  -3  -3  -2 58624.2 2784.98   4
  -3  -3  -2 60117.1 2613.32   1
  -3  -3  -3 119897. 4553.17   4
  -3  -3  -3 117320. 4961.29   3
  -3  -3  -4 3686.99 586.419   3
  -3  -3  -4 4013.43 500.952   1
  -3  -3  -5 261.539 263.303   3
  -3  -3  -5 86.9566 127.240   1
  -3  -3  -6 3588.51 662.225   3
  -3  -3  -6 3592.51 570.112   1
  -3  -3  -7 40449.8 2548.40   1
  -3  -3  -8 15818.9 1555.61   1
   3   3   9 21066.5 2224.64   2
  -3  -3  -9 32477.7 2441.27   1
  -3  -3 -10 1677.86 282.828  11
  -3  -3 -10 1437.07 274.161   9
  -3  -3 -11 2908.35 400.555  11
  -3  -3 -11 3341.92 414.814   6
  -3  -3 -11 2707.20 386.639   9
  -3  -3 -12 23497.2 1365.61  11
  -3  -3 -12 25641.7 1399.29  20
  -3  -3 -12 23333.1 1379.98   9
  -3  -3 -13 5113.66 556.381  11
  -3  -3 -13 4258.91 497.991  20
  -3  -3 -13 4251.01 527.171   5
  -3  -3 -14 17534.5 1126.22  11
  -3  -3 -14 17117.0 1164.28   5
  -3  -3 -14 16802.0 1096.78  20
  -3  -3 -15 171.491 142.961  11
  -3  -3 -15-63.7699 91.1178  20
  -3  -3 -15 12.6695 108.173   5
  -3  -3 -16 9451.56 651.915  20
  -3  -3 -16 8257.62 656.237   5
   3   4 -14 3369.34 366.813  20
   3   4 -13-127.432 103.261  10
   3   4 -13-47.4508 101.025  17
   3   4 -12 1522.47 302.005  20
   3   4 -12 1722.67 292.754  10
   3   4 -12 1415.11 268.419  17
   3   4 -11 7574.42 703.030  20
   3   4 -11 6597.29 658.186  10
   3   4 -11 7608.38 691.352  17
   3   4 -10 3181.93 454.435  20
   3   4 -10 3537.18 464.580  10
   3   4 -10 3846.21 487.200  17
   3   4 -10 3998.19 485.857  14
   3   4  -9 20265.2 1244.79  14
   3   4  -9 17845.1 1215.28  20
   3   4  -9 19579.5 1253.11  10
   3   4  -9 19583.1 1180.37  12
   3   4  -8 8239.19 703.722  20
   3   4  -8 8262.68 697.185  14
   3   4  -8 7134.24 639.064  12
   3   4  -7 150.110 102.724  12
  -3  -4   7 443.329 334.842   4
   3   4  -7 242.821 134.276  20
   3   4  -7 92.9124 82.5704  14
  -3  -4   6 13851.1 1773.11   4
  -3  -4   5 8034.77 969.070   2
  -3  -4   4 61081.0 3249.16   2
  -3  -4   3 1964.42 425.467   2
  -3  -4   2 12619.9 1098.80   2
  -3  -4   1 14382.7 1166.95   2
  -3  -4   0 29379.7 1884.99   2
  -3  -4   0 36489.1 2213.92   4
  -3  -4  -1 39802.9 2277.91   4
  -3  -4  -2 116564. 5340.08   3
  -3  -4  -2 124930. 5148.57   4
  -3  -4  -3 26537.4 1813.05   3
  -3  -4  -3 26682.5 1658.59   1
  -3  -4  -4 1797.51 436.210   3
  -3  -4  -4 2507.21 448.543   1
  -3  -4  -5 23541.1 1833.37   3
  -3  -4  -5 24153.7 1710.08   1
  -3  -4  -6 73811.8 4189.85   3
  -3  -4  -6 84229.0 4139.64   1
  -3  -4  -7 779.018 360.842   1
  -3  -4  -8 649.971 321.638   1
  -3  -4  -9 9162.13 745.997   9
  -3  -4  -9 8573.85 683.208  11
  -3  -4  -9 9306.13 1312.54   1
  -3  -4 -10-25.7041 75.3632  11
  -3  -4 -10 150.498 147.729   9
  -3  -4 -11 4053.88 484.852  11
  -3  -4 -11 4078.03 515.169   9
  -3  -4 -11 4091.58 463.117  20
  -3  -4 -12 7164.92 664.663  11
  -3  -4 -12 6657.58 672.224   9
  -3  -4 -12 5935.11 586.253  20
  -3  -4 -13 1805.43 317.268  11
  -3  -4 -13 1736.26 311.343  20
  -3  -4 -13 1847.96 345.254   9
  -3  -4 -14 16884.2 1092.78  11
  -3  -4 -14 18049.2 1077.37  20
  -3  -4 -14 17832.9 1174.16   5
  -3  -4 -15 3159.04 408.392   5
  -3  -4 -16 2854.08 338.186   5
   3   5 -14 219.734 88.6449  20
   3   5 -13 64.7202 85.0760  10
   3   5 -13-0.41659 74.1499  20
   3   5 -13 228.815 110.509  17
   3   5 -12 632.497 187.477  20
   3   5 -12 548.099 192.622  10
   3   5 -12 569.915 167.775  17
   3   5 -11 11135.5 889.104  10
   3   5 -11 12130.4 890.156  20
   3   5 -11 10261.8 826.320  17
   3   5 -11 10946.4 837.421  14
   3   5 -10 31689.9 1754.99  20
   3   5 -10 33415.6 1820.22  10
   3   5 -10 32414.2 1750.15  14
   3   5  -9 14833.8 1047.70  20
   3   5  -9 16337.9 1087.98  14
   3   5  -8 1931.44 302.130  12
   3   5  -8 1818.34 306.414  20
   3   5  -8 2512.66 388.888  14
   3   5  -7 586.945 171.249  12
   3   5  -7 853.159 203.987  20
   3   5  -7 800.648 233.422  14
   3   5  -6 2106.70 315.276  12
   3   5  -6 2209.93 326.990  14
  -3  -5   5 16915.4 1607.93   2
  -3  -5   4 8335.71 1049.35   2
  -3  -5   3 7157.67 934.502   2
  -3  -5   2 4873.34 720.270   2
  -3  -5   1 15683.8 1374.60   2
  -3  -5   0 72929.2 3765.19   2
  -3  -5  -1 60069.5 3194.60   3
  -3  -5  -2 696.736 250.396   3
  -3  -5  -3 27855.7 1991.91   3
  -3  -5  -3 28785.4 1966.83   1
  -3  -5  -4 19314.3 1656.22   3
  -3  -5  -4 18919.0 1598.48   1
  -3  -5  -5 1848.78 530.619   3
  -3  -5  -5 1885.40 511.269   1
  -3  -5  -6 1009.10 373.660   1
  -3  -5  -7 16849.1 1722.02   1
  -3  -5  -8 15441.4 971.773  11
  -3  -5  -8 17525.9 1107.28   9
  -3  -5  -8 17836.9 1883.50   1
  -3  -5  -9 10862.5 794.464  11
  -3  -5  -9 11295.3 884.070   9
  -3  -5 -10 4042.65 463.067  11
  -3  -5 -10 3953.59 502.571   9
  -3  -5 -11 35414.3 1831.83  11
  -3  -5 -11 35336.9 1926.74   9
  -3  -5 -12 606.515 183.751  11
  -3  -5 -12 831.632 228.562   9
  -3  -5 -13 2432.55 358.762  11
  -3  -5 -13 3041.46 424.170   9
  -3  -5 -14 134.890 87.5481   9
  -3  -5 -14 15.8415 90.4697   5
  -3  -5 -15 1243.78 231.137   5
   3   6 -13 1639.33 259.947  10
   3   6 -13 1628.78 236.291  20
   3   6 -13 1514.28 228.802  17
   3   6 -12 7246.68 641.361  10
   3   6 -12 7428.88 608.057  20
   3   6 -12 7732.72 620.268  17
   3   6 -11 45.1642 102.344  20
   3   6 -11 190.239 142.089  10
   3   6 -11 159.024 124.426  17
   3   6 -11-59.2117 101.458  14
   3   6 -10 10450.4 854.626  10
   3   6 -10 8468.83 726.234  20
   3   6 -10 9420.31 780.309  14
   3   6  -9 4522.29 549.130  10
   3   6  -9 4392.39 495.301  20
   3   6  -9 4360.74 518.101  14
   3   6  -8 9256.30 807.330  14
   3   6  -8 9735.48 774.065  12
   3   6  -7 13710.3 987.312  14
   3   6  -7 14139.6 950.374  12
   3   6  -6 5027.14 540.621  14
   3   6  -6 5009.18 548.028  12
  -3  -6   6 4164.51 865.926   2
  -3  -6   5 1691.32 524.690   2
   3   6  -5 2025.41 353.692  14
   3   6  -5 1392.53 263.733   8
   3   6  -5 2154.40 416.278  12
  -3  -6   4 33300.4 2526.72   2
  -3  -6   3 57699.5 3523.79   2
  -3  -6   2 1902.45 526.875   2
  -3  -6   1 20372.6 1779.65   2
  -3  -6   0 1418.13 504.050   2
  -3  -6   0 1212.50 376.019   3
  -3  -6  -1 2893.50 588.228   3
  -3  -6  -2 7585.07 972.608   3
  -3  -6  -3 4682.13 778.002   3
  -3  -6  -3 4716.40 811.593   1
  -3  -6  -4 6922.79 1015.94   3
  -3  -6  -4 6999.85 1050.30   1
  -3  -6  -5 2296.60 601.931   1
  -3  -6  -6 38782.0 2817.16   1
  -3  -6  -6 31838.7 1711.38   9
  -3  -6  -7 63385.2 3004.37   9
  -3  -6  -7 80582.4 4554.06   1
  -3  -6  -8 54417.5 2616.55   9
  -3  -6  -9 22481.8 1407.80   9
  -3  -6 -10 2879.08 425.246   9
  -3  -6 -11 7.65302 117.488   9
  -3  -6 -12 7819.88 633.176  11
  -3  -6 -12 7525.16 705.589   9
  -3  -6 -13 226.513 143.886   9
  -3  -6 -14 9819.88 733.938   9
  -3  -6 -14 13201.2 837.897   5
   3   7 -13 1064.87 182.181  10
   3   7 -12-9.68083 95.1169  10
   3   7 -12 30.7166 66.3576  17
   3   7 -11 1450.44 279.996  10
   3   7 -11 574.985 169.172  14
   3   7 -10 4167.57 503.442  10
   3   7 -10 3636.53 449.112  14
   3   7  -9 2741.08 413.807  10
   3   7  -9 2710.91 401.484  14
   3   7  -8 1060.73 286.720  10
   3   7  -8 1159.16 318.646  14
   3   7  -7 9226.39 801.310  10
   3   7  -7 8012.46 742.318  14
   3   7  -7 9530.45 755.734  12
   3   7  -6 77908.7 3230.83  10
   3   7  -6 66410.4 3124.05  14
   3   7  -6 68420.3 3052.07   8
   3   7  -6 67837.4 3077.81  12
   3   7  -5 1246.41 271.895  12
   3   7  -5 876.711 230.069  10
   3   7  -5 1011.03 267.514  14
   3   7  -5 733.491 221.016   8
   3   7  -4 29751.3 1554.34  10
  -3  -7   4 29310.9 2514.42   2
   3   7  -4 29260.7 1550.15  14
   3   7  -4 26849.8 1499.09   8
   3   7  -4 27224.2 1513.70  12
  -3  -7   3 18178.4 1933.30   2
   3   7  -3 22372.7 1243.35  14
   3   7  -3 19033.1 1189.21   8
   3   7  -3 19790.0 1213.08  12
  -3  -7   2 7113.18 1108.64   2
   3   7  -2 7533.85 616.969  14
   3   7  -2 8525.91 670.374   8
   3   7  -2 8357.46 671.201  12
  -3  -7   1 5974.13 1023.22   2
   3   7  -1 5395.45 524.839   8
   3   7  -1 5963.16 563.255  12
  -3  -7   0-210.338 205.155   2
   3   7   0 224.538 130.620  12
   3   7   0 135.796 129.375   8
   3   7   1 9554.06 723.789  12
  -3  -7  -2 756.865 365.709   1
  -3  -7  -3 406.053 268.674   1
   3   7   3 562.785 180.374   8
  -3  -7  -4-130.602 172.606   1
  -3  -7  -4 644.320 186.311   9
  -3  -7  -5 8890.54 1358.01   1
  -3  -7  -5 8819.10 733.846   9
  -3  -7  -6 2127.73 371.100   9
  -3  -7  -7 21995.7 1366.33   9
  -3  -7  -8 7283.89 714.269   9
  -3  -7  -9 8324.48 794.033   9
  -3  -7 -10 3470.18 475.833   9
  -3  -7 -11 76.3252 93.0109   9
  -3  -7 -12 1192.75 258.466   9
  -3  -7 -13 29343.4 1546.06   9
  -3  -7 -13 32188.3 1572.63   5
   3   8 -12 287.878 104.381  10
   3   8 -12 288.194 86.2955  17
   3   8 -11 1011.88 228.053  10
   3   8 -11 1236.58 228.737  14
   3   8 -10 4639.60 512.105  10
   3   8 -10 5771.72 547.770  14
   3   8  -9 961.382 243.016  10
   3   8  -9 1190.11 258.080  14
   3   8  -8 696.363 219.737  10
   3   8  -8 1002.67 248.816  14
   3   8  -7 26443.1 1563.33  10
   3   8  -7 25387.2 1464.00  12
   3   8  -6 29273.7 1659.06  14
   3   8  -6 26980.0 1610.99  10
   3   8  -6 30294.6 1596.53   8
   3   8  -6 31543.6 1656.95  12
   3   8  -5 80083.2 3611.40  10
   3   8  -5 85770.4 3629.38   8
   3   8  -5 85741.9 3671.00  14
   3   8  -5 82412.3 3602.89  12
   3   8  -4 2116.37 388.788  14
   3   8  -4 1535.83 323.289   8
   3   8  -4 1723.79 433.565  12
   3   8  -3 8489.03 713.277  14
   3   8  -3 9553.81 760.121   8
   3   8  -3 7774.24 697.746  12
   3   8  -2 10355.7 786.157  14
   3   8  -2 9995.03 798.103   8
   3   8  -2 10374.5 819.737  12
   3   8  -1 4300.71 460.333  14
   3   8  -1 4315.85 502.863   8
   3   8   0 242.954 147.729  12
   3   8   0 296.527 153.087   8
  -3  -8  -1 8145.40 1335.73   1
   3   8   1 9002.93 734.807   8
   3   8   1 8060.32 710.949  12
   3   8   2 7679.49 676.408   8
   3   8   2 7844.16 712.271  12
   3   8   3 5643.28 552.521   8
  -3  -8  -4 5383.62 555.003   9
   3   8   4 6501.24 592.322   8
  -3  -8  -5 5408.33 568.541   9
  -3  -8  -6 365.779 189.066   9
  -3  -8  -7 97.2121 150.597   9
  -3  -8  -8-97.5846 107.159   9
  -3  -8  -9 757.247 230.409   9
  -3  -8 -10 5232.20 560.616   9
  -3  -8 -11 11951.8 866.918   9
  -3  -8 -12-98.7153 107.724   5
  -3  -8 -12 49.6416 79.5590   9
   3   9 -11 228.485 114.120  10
   3   9 -11 889.822 178.969  14
   3   9 -10 2288.06 299.335  10
   3   9 -10 2395.86 307.188  14
   3   9  -9 4074.22 439.226  10
   3   9  -9 4341.90 463.285  14
   3   9  -8 161.761 138.049  10
   3   9  -8 517.539 247.171  14
   3   9  -7 853.416 197.715  10
   3   9  -7 978.025 247.755  14
   3   9  -6 1345.61 358.093  14
   3   9  -6 349.664 154.746   8
   3   9  -5 3435.22 561.425  14
   3   9  -5 870.430 346.648   8
   3   9  -4 7480.47 683.829   8
   3   9  -4 7885.70 698.375  14
   3   9  -4 7411.62 674.734  12
   3   9  -3 1357.66 302.221  12
   3   9  -3 1165.48 253.293  14
   3   9  -3 966.050 238.009   8
   3   9  -2 2111.64 352.775  12
   3   9  -2 3235.23 412.415  14
   3   9  -2 2275.53 371.249   8
   3   9  -1 5813.33 564.561  14
   3   9  -1 5589.74 611.355   8
   3   9  -1 6860.16 749.330  12
   3   9   0 10511.8 845.163   8
   3   9   0 10373.2 844.205  12
   3   9   1 21597.4 1345.57   8
   3   9   1 24000.1 1411.44  12
   3   9   2 23990.8 1396.63   8
   3   9   2 22335.9 1405.76  12
   3   9   3 43304.9 2143.36   8
   3   9   3 43730.8 2202.77  12
   3   9   4 7696.46 651.781   8
   3   9   4 6754.61 677.209  12
  -3  -9  -5 3972.80 464.170   9
  -3  -9  -6-280.860 204.864   9
  -3  -9  -7 532.176 203.666   9
  -3  -9  -8 7939.47 682.052   9
   3   9   8 6481.38 584.782  12
   3   9   9 2316.70 302.782  12
  -3  -9  -9 2554.03 361.241   9
  -3  -9 -10 7475.69 616.762   9
  -3  -9 -11 96.4143 97.0537   9
   3  10  -9 4185.44 413.165  14
   3  10  -8 2513.95 333.453  14
   3  10  -7 985.519 209.706  14
   3  10  -6 838.629 240.389  14
   3  10  -6 676.015 198.982   8
   3  10  -5 7417.95 638.447  14
   3  10  -5 5831.29 561.218   8
   3  10  -5 6083.31 557.455  12
   3  10  -4 1667.63 304.581  12
   3  10  -4 1069.08 260.638  14
   3  10  -4 1424.86 284.167   8
   3  10  -3 284.076 137.594  12
   3  10  -3 64.9844 123.691  14
   3  10  -3 243.280 139.801   8
   3  10  -2 360.407 167.205  12
   3  10  -2 529.329 171.535  14
   3  10  -2 389.627 156.248   8
   3  10  -1 17105.1 1143.72   8
   3  10  -1 17625.6 1166.46  12
   3  10   0 2440.61 384.843  12
   3  10   0 2220.38 360.532   8
   3  10   1-12.0292 121.267  12
   3  10   1-102.586 132.175   8
   3  10   2 1137.24 297.367  12
   3  10   2 1051.39 236.618   8
   3  10   3 7569.75 650.420   8
   3  10   3 7287.60 681.648  12
   3  10   4 1058.44 283.411  12
   3  10   5 1898.57 329.813  12
  -3 -10  -6 3565.62 406.242   9
   3  10   6 3561.92 427.280  12
  -3 -10  -7 9703.87 710.951   9
   3  10   7 9767.97 707.456  12
  -3 -10  -8 1422.97 230.071   9
   3  10   8 1649.29 232.998  12
  -3 -10  -9 586.229 151.089   9
   3  11  -7 7718.06 546.078  14
   3  11  -6 2924.92 325.750  14
   3  11  -6 2556.20 294.809   8
   3  11  -5 256.013 125.452  14
   3  11  -5 226.628 112.167   8
   3  11  -4 695.594 206.896  14
   3  11  -4 514.068 190.842   8
   3  11  -3 2545.88 313.866  12
   3  11  -3 2182.65 291.151  14
   3  11  -3 1893.97 292.364   8
   3  11  -2 4392.14 458.850   8
   3  11  -2 3569.99 406.084  12
   3  11  -1 484.660 128.620  12
   3  11  -1 668.484 167.441   8
   3  11   0 56.3448 97.8857  12
   3  11   0 9.15861 73.7530   8
   3  11   1 669.385 184.915  12
   3  11   1 934.047 204.811   8
   3  11   2 54.2423 92.5860  12
   3  11   2 166.761 103.365   8
   3  11   3 457.166 147.180  12
   3  11   3 388.485 137.935   8
   3  11   4 5582.79 507.558  12
   3  11   5 3842.32 390.189  12
   3  11   6 170.582 85.7756  12
   3  12  -3 8024.08 542.597   8
   3  12  -2 3254.53 327.957   8
   3  12  -1 146.689 107.335  12
   3  12  -1-60.7970 66.3162   8
   3  12   0 366.165 119.159  12
   3  12   0 30.5899 74.3253   8
   3  12   1 2151.15 267.725  12
   3  12   2 2902.18 298.987  12
  -4   8   0-0.88069 63.7699   8
  -4   8  -1 2767.57 310.108   8
  -4   8  -2 738.637 164.157   8
  -4   8  -3 4613.40 427.178   8
  -4   8  -4 14029.2 840.887   8
   4  -8   5 4928.74 439.748  19
  -4   8  -5 5581.47 452.449   8
   4  -8   6 5826.86 474.979  19
  -4   8  -6 5266.30 428.588   8
   4  -8   7 3318.92 337.399  19
   4  -7  -4 2388.85 281.263   9
   4  -7  -3 1128.57 214.047   9
   4  -7  -2 4685.45 448.365   9
  -4   7   2 4452.87 422.067   8
  -4   7   2 3810.70 383.797   7
  -4   7   1 2311.06 317.807   7
   4  -7  -1 2384.21 321.449   9
  -4   7   0 323.687 143.907   7
   4  -7   0 34.5355 63.0435   9
  -4   7  -1 871.047 199.540   7
   4  -7   1 1039.91 221.014   9
   4  -7   2 5592.64 518.375  19
   4  -7   2 5425.97 511.559   9
  -4   7  -2 6153.30 570.613   7
   4  -7   3 6897.55 623.914  19
  -4   7  -3 8489.71 694.214   7
   4  -7   4 8497.97 718.764  19
  -4   7  -4 10303.3 770.374   7
   4  -7   5 2262.33 350.134  19
  -4   7  -5 1754.74 287.130   8
   4  -7   6 5269.57 532.789  19
  -4   7  -6 5506.30 512.157   8
   4  -7   7 1155.97 240.127  19
  -4   7  -7 1072.76 195.932   8
   4  -7   8 731.826 181.522  19
   4  -7   9 10597.9 725.158  19
  -4   7  -9 9667.75 661.155  14
   4  -7  10 6356.91 501.128  19
   4  -6  -6 470.459 132.795   9
   4  -6  -5 4807.42 465.004   9
   4  -6  -4 4518.00 482.635   9
  -4   6   4 4529.34 425.310   7
  -4   6   3-32.6115 58.2917   7
   4  -6  -3 1.56810 113.821   9
  -4   6   2 2446.35 356.341   7
   4  -6  -2 2481.67 372.573   9
  -4   6   1 440.539 182.485   7
   4  -6  -1 576.179 166.344   9
  -4   6   0-18.6861 104.578   7
   4  -6   0 89.0047 101.803   9
  -4   6  -1 909.422 220.361   7
   4  -6   1 787.456 201.683  19
   4  -6   1 1209.46 265.043   9
   4  -6   2 31.1424 109.757  19
   4  -6   2 80.7350 103.865   9
   4  -6   3 10163.7 818.324  19
   4  -6   3 8990.99 753.581   9
  -4   6  -3 10225.1 830.435   7
  -4   6  -4 1536.26 313.241   7
   4  -6   4 1598.59 310.620  19
  -4   6  -5 362.753 151.243   7
   4  -6   5 403.912 177.508  19
  -4   6  -6 1218.83 259.450   7
   4  -6   6 1392.76 293.813  19
   4  -6   7 4658.78 533.967  19
   4  -6   8 1787.55 326.905  19
   4  -6   9 44472.1 2123.16  19
  -4   6  -9 41162.3 1976.94  13
   4  -6  10 2556.37 349.319  19
  -4   6 -10 2257.36 299.170  13
   4  -6  11 1045.21 197.534  19
  -4   6 -11 1153.96 200.667  13
   4  -5  -8 6863.91 525.488  16
   4  -5  -7-126.236 107.368   6
   4  -5  -7 201.660 88.3895  16
   4  -5  -7 2.31758 76.1090   9
   4  -5  -6 1832.88 299.666  16
   4  -5  -6 2168.22 316.798   9
  -4   5   5 532.023 155.724   7
   4  -5  -5 575.013 216.337  16
   4  -5  -5 897.463 236.714   9
  -4   5   4 284.508 168.561   7
   4  -5  -4 205.462 173.008  16
   4  -5  -4 274.174 119.531   9
  -4   5   3 4082.58 484.218   7
   4  -5  -3 4999.20 556.034   9
   4  -5  -3 4114.39 506.146  16
  -4   5   2 26901.7 1566.54   7
   4  -5  -2 28162.6 1619.62   9
   4  -5  -2 26827.2 1556.62  16
   4  -5  -1 17353.0 1239.42   9
   4  -5  -1 17843.0 1196.49  16
  -4   5   0 8956.68 779.224   7
   4  -5   0 8223.80 754.730   9
   4  -5   0 7383.28 693.231  16
  -4   5  -1 1641.86 337.014   7
   4  -5   1 1459.01 286.392  19
   4  -5   1 1163.51 289.543   9
  -4   5  -2 2946.81 427.137   7
   4  -5   2 2725.55 392.018  19
   4  -5   2 2766.65 402.524   9
  -4   5  -3 387.849 154.657   7
   4  -5   3 657.625 220.834  19
   4  -5   3 583.552 214.160   9
  -4   5  -4-83.5108 130.534   7
   4  -5   4 193.073 98.0936  19
   4  -5   4 195.128 152.022   9
  -4   5  -5 2.91022 82.9878   7
   4  -5   5-29.0350 84.6459  19
  -4   5  -6 1402.65 284.267   7
   4  -5   6 1488.01 303.341  19
  -4   5  -7 2580.68 383.490   7
   4  -5   7 2479.40 393.467  19
   4  -5   8 6084.65 644.556  19
   4  -5   9 5810.19 610.490  19
   4  -5  10 20287.4 1229.22  19
  -4   5 -10 18185.2 1147.74  13
   4  -5  11 5065.21 514.341  19
  -4   5 -11 5016.61 500.072  13
  -4   5 -12 708.755 175.982  13
  -4   5 -13 4176.05 409.622  13
   4  -4  -9 5621.33 479.481   6
   4  -4  -9 5398.13 473.492  16
   4  -4  -8 101.101 65.5857   6
   4  -4  -8 41.1416 82.5980  16
   4  -4  -8 141.881 61.0614   9
   4  -4  -7 174.833 90.9116   9
   4  -4  -7 518.548 199.669  16
   4  -4  -6 724.489 220.111  16
   4  -4  -6 636.733 178.938   9
   4  -4  -5 11229.5 882.233   9
   4  -4  -5 9918.46 839.778  16
   4  -4  -4 459.013 188.049  16
   4  -4  -4 260.119 160.239   9
   4  -4  -3 73989.1 3302.46   9
   4  -4  -3 68647.2 3226.03  16
   4  -4  -3 70947.6 3222.97  15
   4  -4  -2 54602.9 2519.53  15
   4  -4  -2 54736.2 2544.32  16
   4  -4  -1 6267.56 657.875   9
   4  -4  -1 6403.77 614.838  16
   4  -4  -1 5511.87 566.108  15
  -4   4   0 6146.91 630.725   7
   4  -4   0 5985.70 618.214   9
   4  -4   0 6405.78 598.282  16
   4  -4   0 5265.53 536.002  15
  -4   4  -1 3910.06 478.833   7
   4  -4   1 3589.40 444.533  19
   4  -4   1 3969.55 489.000   9
   4  -4   1 3185.85 403.669  16
  -4   4  -2 1326.29 273.625   7
   4  -4   2 1150.80 253.764  19
   4  -4   2 1453.01 293.630   9
  -4   4  -3 11295.3 881.927   7
   4  -4   3 11965.7 897.203  19
   4  -4   4 21138.1 1318.26  19
  -4   4  -4 22030.6 1322.02   7
  -4   4  -5 405.112 147.848   7
   4  -4   5 373.987 190.961  19
   4  -4   6 3321.11 459.891  19
  -4   4  -6 3378.84 435.529   7
   4  -4   7 6452.49 651.771  19
  -4   4  -7 6389.16 612.924   7
   4  -4   8 45152.6 2416.72  19
  -4   4  -8 55139.5 2423.82   7
   4  -4   9 34233.8 1857.37  19
   4  -4  10 30594.2 1685.73  19
   4  -4  11 3723.93 450.871  19
  -4   4 -11 4084.45 478.081  13
  -4   4 -12 96.7557 110.188  13
  -4   4 -13 4157.81 456.889  13
  -4   4 -14 1173.04 206.248  13
   4  -3 -10 745.235 173.366   6
   4  -3 -10 1026.56 195.383  16
   4  -3  -9 1332.31 234.701   6
   4  -3  -9 1215.11 245.233  16
   4  -3  -8 364.455 142.368   6
   4  -3  -8 574.468 221.388  16
   4  -3  -7 1541.79 282.130   9
   4  -3  -7 2009.25 340.352  16
   4  -3  -6 119.355 166.262  16
   4  -3  -6-10.1685 102.818  15
   4  -3  -6-150.167 142.152   9
   4  -3  -5 1543.95 311.794  16
   4  -3  -5 1556.39 309.285  15
   4  -3  -5 1670.58 305.390   9
   4  -3  -4 6501.21 653.634   9
   4  -3  -4 6453.72 652.078  15
   4  -3  -4 5783.51 604.167  16
   4  -3  -3 7307.92 682.467   9
   4  -3  -3 6598.75 629.379  16
   4  -3  -3 5946.16 610.362  15
   4  -3  -2 19943.5 1277.79   9
   4  -3  -2 21055.6 1262.72  16
   4  -3  -2 21493.0 1274.34  15
   4  -3  -1 4361.39 502.361   9
   4  -3  -1 4321.68 478.211  16
   4  -3  -1 3810.68 453.310  15
  -4   3   1 3124.02 736.450   4
   4  -3   0 3088.61 407.854   9
   4  -3   0 2742.39 354.051  16
   4  -3   0 3037.87 374.314  15
  -4   3   0 1887.59 570.241   4
  -4   3  -1 14464.5 1622.12   4
   4  -3   2 1449.42 261.665  19
  -4   3  -2 1218.10 451.236   4
   4  -3   3 69150.9 2821.31  19
  -4   3  -3 62589.6 3899.49   4
  -4   3  -4 19350.0 1198.60   7
   4  -3   4 22226.8 1270.63  19
  -4   3  -4 21692.6 2045.17   4
  -4   3  -5 1568.91 276.127   7
   4  -3   5 1648.42 296.761  19
  -4   3  -5 1511.26 521.588   4
  -4   3  -6 802.224 210.046   7
   4  -3   6 803.353 245.623  19
  -4   3  -6 520.478 306.847   4
   4  -3   7 7970.30 706.855  19
   4  -3   8 904.035 233.824  19
   4  -3   9 12049.4 917.845  19
   4  -3  10 22.9146 88.2418  19
  -4   3 -11 1862.21 342.711  13
  -4   3 -12 2447.81 384.053  13
  -4   3 -13 4302.69 495.227  13
  -4   3 -14 14267.6 953.131  13
  -4   3 -16 3254.88 329.191  21
   4  -2 -11-99.3079 93.0385   6
   4  -2 -11 146.470 101.860  16
   4  -2 -10 491.046 164.021   6
   4  -2 -10 334.867 147.786  16
   4  -2  -9 234.461 111.484   6
   4  -2  -9 155.897 122.673  16
   4  -2  -8 28811.6 1681.49   6
   4  -2  -8 34047.5 1771.57  16
   4  -2  -7 1794.94 336.601  16
   4  -2  -7 1283.18 258.549  15
   4  -2  -6 48.5183 83.5404  15
   4  -2  -6 135.873 66.2270   9
   4  -2  -5 7352.24 671.381   9
   4  -2  -5 7906.13 703.573  16
   4  -2  -5 6829.71 659.595  15
   4  -2  -4 13279.4 960.321   9
   4  -2  -4 13661.3 958.379  16
   4  -2  -4 12920.4 949.880  15
   4  -2  -3 15385.8 996.187   9
   4  -2  -3 15428.0 995.661  15
  -4   2   3 14707.3 1661.62   4
   4  -2  -2 151.816 112.422  16
   4  -2  -2 43.2094 79.0942  15
   4  -2  -2 80.8426 81.6988   9
  -4   2   1 11201.3 1381.86   4
  -4   2   0 4053.36 786.082   4
  -4   2  -1 178.057 123.223   4
  -4   2  -2 13658.3 1481.94   4
  -4   2  -3 2385.20 606.115   4
  -4   2  -4 18094.0 1736.83   4
  -4   2  -5 6895.90 1034.63   4
  -4   2  -6 9090.46 1203.60   4
   4  -2   7 151.165 124.117  19
   4  -2   7 513.658 290.454   2
  -4   2  -7 503.944 285.453   4
   4  -2   8 54031.1 2453.06  19
   4  -2   8 43891.6 3367.97   2
   4  -2   9 1404.19 282.032  19
   4  -2   9 2092.72 657.019   2
   4  -2  10 12818.6 911.812  19
  -4   2 -11 3440.00 447.324  13
  -4   2 -12 10975.3 821.955  20
  -4   2 -12 11541.1 898.975  13
  -4   2 -13 12724.4 935.711  13
  -4   2 -13 12101.0 870.660  20
  -4   2 -14-45.0601 65.2255  20
  -4   2 -14 134.314 98.4633  13
  -4   2 -15 3876.03 404.177  20
  -4   2 -16 316.399 130.706  21
  -4   2 -16 395.056 124.063  20
   4  -1 -12 37.6007 75.2387  16
   4  -1 -11 14836.7 915.896   6
   4  -1 -11 13805.4 907.297  16
   4  -1 -10 137.395 122.172   6
   4  -1 -10 60.7041 122.065  16
   4  -1  -9 1221.10 254.220   6
   4  -1  -9 1664.59 314.345  16
   4  -1  -8 70715.4 3198.77   6
   4  -1  -8 70612.8 3176.59  15
   4  -1  -7 15108.2 1056.22  15
   4  -1  -6 4259.40 508.168  15
   4  -1  -6 3889.80 490.810  12
   4  -1  -5 1637.50 297.273  15
   4  -1  -5 1540.81 271.575   9
   4  -1  -5 1829.71 317.683  12
   4  -1  -4-26.0050 88.3747  15
   4  -1  -4-6.11259 86.1467   9
  -4   1   4 247.267 211.802   4
   4  -1  -4 272.845 135.997  12
  -4   1   3 115642. 5880.79   4
  -4   1   2 428.971 256.373   4
  -4   1   1 2729.64 625.829   4
  -4   1   0-102.120 185.005   4
  -4   1  -1 9641.17 1165.33   4
  -4   1  -2 153491. 7039.74   4
  -4   1  -3 154894. 7043.57   4
  -4   1  -4 2593.00 615.130   4
  -4   1  -5 14923.7 1431.69   4
   4  -1   5 12646.7 1237.06   2
  -4   1  -6 13296.4 1374.28   4
   4  -1   6 12664.4 1320.77   2
  -4   1  -7 9796.39 1198.02   4
   4  -1   7 12552.7 1380.65   2
   4  -1   8 17852.2 1816.12   2
   4  -1   9-98.2778 105.455  19
   4  -1   9 118.747 171.385   2
   4  -1  10-320.660 270.026   2
  -4   1 -11 32033.4 1737.23  13
  -4   1 -12 10072.1 821.364  13
  -4   1 -13 1237.20 255.390  20
  -4   1 -13 1397.00 274.073  13
  -4   1 -14 146.543 117.598  20
  -4   1 -14 24.4095 93.5139  13
  -4   1 -15 192.204 83.0532  20
  -4   1 -16 2936.30 353.182  21
  -4   1 -16 3261.73 371.367  20
  -4   1 -17 1772.69 227.963  21
   4   0 -12 536.960 151.045   6
   4   0 -12 373.449 119.391  16
   4   0 -11 22448.6 1304.85  20
   4   0 -11 25926.7 1367.41   6
   4   0 -11 26235.3 1405.74  16
   4   0 -10 9500.06 769.518   6
   4   0 -10 10537.4 794.523  20
   4   0  -9 3943.31 482.191  20
   4   0  -9 3982.17 482.396   6
   4   0  -9 4014.73 466.903  15
   4   0  -8 640.761 214.022  20
   4   0  -8 848.418 210.676  15
   4   0  -8 502.356 183.259  12
   4   0  -8 846.958 215.503   6
   4   0  -7 79.2253 128.794  20
   4   0  -7 214.060 133.942  15
   4   0  -7 246.916 172.921  12
   4   0  -6 20389.6 1205.09  20
   4   0  -6 19913.2 1204.85  15
   4   0  -6 17957.7 1180.70  12
   4   0  -5 122.557 77.1318  20
   4   0  -5-32.0035 92.9423  15
   4   0  -5 27.2490 68.6745  12
  -4   0   4 2926.46 703.504   4
  -4   0   3 6407.95 988.594   4
  -4   0   2 205.812 221.646   4
  -4   0   1 434.132 224.315   4
  -4   0   0 660.941 332.919   4
  -4   0  -1 19548.3 1620.42   4
  -4   0  -2 2971.96 566.718   4
  -4   0  -3 76290.5 3440.50   3
  -4   0  -3 78334.9 3988.15   4
   4   0   4 1031.91 291.315   2
  -4   0  -4 1333.56 357.738   4
  -4   0  -5 7793.45 934.895   4
   4   0   5 6531.16 823.670   2
  -4   0  -6 8719.07 988.871   4
   4   0   6 7317.77 935.070   2
  -4   0  -7 27543.4 1955.72   4
   4   0   7 25577.5 2061.51   2
   4   0   8 34410.7 2593.70   2
   4   0   9 9604.99 1331.32   2
  -4   0 -10 23554.2 1324.02  13
   4   0  10 19679.3 2132.33   2
  -4   0 -11 9322.73 732.733  11
  -4   0 -11 10009.0 791.428  13
  -4   0 -12 769.816 171.411  11
  -4   0 -12 812.711 228.916  13
  -4   0 -13 4191.18 473.085  11
  -4   0 -13 4309.98 500.955  20
  -4   0 -13 4013.90 485.456  13
  -4   0 -14 4721.65 499.586  11
  -4   0 -14 4447.73 505.516  20
  -4   0 -14 4466.90 514.062  13
  -4   0 -15 14081.7 924.951  11
  -4   0 -15 14426.7 969.257  21
  -4   0 -15 16643.5 1040.16  20
  -4   0 -16 346.996 145.557  20
  -4   0 -16 381.771 133.914  21
  -4   0 -16 532.441 129.000  11
  -4   0 -17 156.161 81.5591  21
  -4   0 -17 132.898 86.4044  20
   4   1 -13 1400.44 200.607  16
   4   1 -12 1202.62 244.178  20
   4   1 -12 1337.88 224.466   6
   4   1 -11 1038.02 206.552   6
   4   1 -11 949.018 233.859  20
   4   1 -10 1517.34 277.521   6
   4   1 -10 1882.19 338.666  20
   4   1 -10 1958.85 347.337  12
   4   1  -9 20728.0 1304.73  20
   4   1  -9 19613.5 1231.15   6
   4   1  -9 20957.0 1284.90  12
   4   1  -8 38137.3 1923.64  20
   4   1  -8 34512.3 1810.48   6
   4   1  -8 36138.3 1897.38  17
   4   1  -8 32914.8 1831.99  12
   4   1  -7 54.5990 81.1729  20
   4   1  -7 234.803 120.499   6
   4   1  -7 101.397 124.143  17
   4   1  -7 135.193 89.9015  15
   4   1  -7 479.780 198.414  12
   4   1  -6 66392.2 2823.22  17
   4   1  -6 63064.7 2755.48  15
  -4  -1   6 60684.6 3966.13   4
   4   1  -6 65886.1 2823.59  12
   4   1  -5 214.535 129.634  17
   4   1  -5 25.4994 91.4009  12
  -4  -1   4 1228.83 462.081   4
  -4  -1   3 8102.53 1091.42   4
  -4  -1   2 4387.31 773.995   4
  -4  -1   1 60932.5 3426.72   4
  -4  -1   0 31840.1 2160.71   4
  -4  -1  -1 4012.35 654.524   4
  -4  -1  -2 118216. 5373.67   4
  -4  -1  -3 8659.83 957.143   4
   4   1   3 8852.44 809.128   2
  -4  -1  -4 74389.8 3673.16   3
  -4  -1  -4 78697.8 3884.88   4
  -4  -1  -5 47692.0 2468.49   3
  -4  -1  -5 40187.1 2430.70   4
   4   1   5 43638.7 2569.45   2
  -4  -1  -6 264.613 159.339   3
   4   1   6 92.5453 166.583   2
  -4  -1  -6 94.4274 156.230   4
   4   1   7 5051.58 858.076   2
   4   1   8 13444.7 1524.50   2
   4   1   9 1405.60 497.636   2
  -4  -1 -10 777.628 214.486   9
   4   1  10 318.196 259.950   2
  -4  -1 -10 554.053 184.725  13
  -4  -1 -11 127.608 98.3839  11
  -4  -1 -11 44.7435 82.4152  13
  -4  -1 -12 2695.65 381.491  11
  -4  -1 -12 2783.40 389.557  13
  -4  -1 -13 71525.7 3240.17  11
  -4  -1 -13 74575.4 3269.18  13
  -4  -1 -14 17243.6 1115.18  11
  -4  -1 -14 17413.7 1150.40  20
  -4  -1 -15 791.645 202.553  11
  -4  -1 -15 699.204 196.323  21
  -4  -1 -15 600.509 175.437  20
  -4  -1 -16 132.372 92.6726  21
  -4  -1 -16 91.4918 67.6881  11
  -4  -1 -16 102.228 79.6373  20
  -4  -1 -17 548.337 120.133  21
  -4  -1 -17 701.150 148.588  20
   4   2 -13 394.919 124.875  20
   4   2 -12 1590.23 272.567  20
   4   2 -11 654.279 191.330  20
   4   2 -11 388.612 136.193  12
   4   2 -10 2333.09 364.049  17
   4   2 -10 2550.95 393.745  20
   4   2 -10 2430.26 356.489  12
   4   2  -9 107382. 4486.37  17
   4   2  -9 111117. 4455.33  12
   4   2  -8 210.914 102.068  20
   4   2  -8 336.595 137.768  17
   4   2  -8 155.861 70.3985  12
   4   2  -7 25.1130 76.2546  17
   4   2  -7 333.186 123.540  12
  -4  -2   7 66.8450 135.790   4
  -4  -2   6 761.211 406.693   4
   4   2  -6 1069.47 228.849  20
   4   2  -6 862.395 198.055  10
   4   2  -6 1311.99 250.205  17
   4   2  -6 1222.17 257.167  12
  -4  -2   5 528.485 150.365   4
  -4  -2   4 21224.1 1981.41   4
  -4  -2   3 5351.01 892.460   4
  -4  -2   2 170.323 230.667   4
  -4  -2   1 74501.4 3955.17   4
  -4  -2   0 18343.4 1530.20   4
  -4  -2  -1 477.050 249.106   4
  -4  -2  -2 87116.9 4133.56   4
  -4  -2  -3 4067.36 577.265   4
  -4  -2  -4 611.683 273.556   3
  -4  -2  -4 491.258 219.989   4
  -4  -2  -5 121646. 5236.45   3
  -4  -2  -5 107822. 4887.28   4
  -4  -2  -6 2664.59 527.830   3
   4   2   6 2465.69 588.502   2
   4   2   7 21118.3 1893.33   2
   4   2   8 2116.18 647.025   2
   4   2   9 2491.50 660.184   2
  -4  -2 -10 32459.5 1677.83   9
  -4  -2 -10 29787.3 1556.27  13
   4   2  10 28372.5 2656.85   2
  -4  -2 -11 694.139 168.412  11
  -4  -2 -11 937.982 253.120   9
  -4  -2 -11 749.997 179.156  13
  -4  -2 -12 31817.3 1677.46  11
  -4  -2 -12 30570.3 1616.80  13
  -4  -2 -12 27864.9 1632.56   9
  -4  -2 -13 6454.47 636.856  11
  -4  -2 -13 6689.90 638.549   5
  -4  -2 -14 9737.43 769.376  11
  -4  -2 -14 8777.29 742.192  20
  -4  -2 -14 7656.44 656.156  21
  -4  -2 -14 7148.23 678.994   5
  -4  -2 -15 114.470 61.4931  21
  -4  -2 -15-137.436 94.6266  11
  -4  -2 -15 62.5900 99.3898  20
  -4  -2 -15 222.898 120.281   5
  -4  -2 -16 220.687 89.8798  21
  -4  -2 -16 369.516 145.425  11
  -4  -2 -16 266.445 131.768  20
  -4  -2 -16 408.372 152.959   5
  -4  -2 -17 8029.46 574.192  20
   4   3 -13-33.9308 71.7787  20
   4   3 -12 2457.18 354.139  20
   4   3 -11 3639.79 457.447  17
   4   3 -11 3261.97 443.885  20
   4   3 -11 3634.24 410.394  12
   4   3 -10 3603.86 486.380  20
   4   3 -10 4081.01 495.114  17
   4   3 -10 3668.18 439.452  12
   4   3  -9 14082.3 1009.50  10
   4   3  -9 16609.1 1120.28  20
   4   3  -9 15241.2 1069.59  17
   4   3  -9 14488.1 1021.19  12
   4   3  -8 150.074 119.873  20
   4   3  -8-44.1324 117.277  10
   4   3  -8 33.1170 93.5914  17
   4   3  -8 65.6018 72.3465  12
   4   3  -7 4731.48 527.956  20
   4   3  -7 4566.13 510.749  10
   4   3  -7 4295.03 500.996  17
   4   3  -7 5029.98 525.228  12
   4   3  -6 43764.8 1976.23  20
   4   3  -6 42851.1 1952.80  10
   4   3  -6 27513.0 1774.37  14
  -4  -3   6 31597.5 2879.95   4
   4   3  -6 41470.1 1923.20  12
  -4  -3   5 31767.0 2688.54   4
  -4  -3   4 94175.9 5244.05   4
  -4  -3   3 12891.6 1481.83   4
  -4  -3   2 1935.27 549.096   4
  -4  -3   1 537.580 353.526   4
  -4  -3   0 13320.1 1292.73   4
  -4  -3  -1 145361. 6380.13   4
  -4  -3  -2 7357.74 816.469   4
  -4  -3  -3 59205.4 2706.24   3
  -4  -3  -3 32174.6 2095.42   4
  -4  -3  -4 6207.81 811.372   3
  -4  -3  -4 6708.40 683.132   4
  -4  -3  -5 1299.24 381.585   3
  -4  -3  -6 1211.23 393.252   3
  -4  -3  -7 9661.81 1195.81   3
   4   3   8 8351.30 1260.42   2
   4   3   9 10075.2 1457.52   2
  -4  -3  -9 11234.8 832.501   9
  -4  -3 -10 51070.6 2429.51   9
  -4  -3 -10 49504.9 2345.44  11
   4   3  10 49004.5 3750.80   2
  -4  -3 -11 444.657 135.274  11
  -4  -3 -11 511.784 177.884   9
  -4  -3 -12 854.325 208.705  11
  -4  -3 -12 974.272 246.713   9
  -4  -3 -13 6501.15 642.396  11
  -4  -3 -13 6285.40 624.347  20
  -4  -3 -13 6835.50 659.284   9
  -4  -3 -14 36351.1 1863.09  11
  -4  -3 -14 33263.9 1815.36  20
  -4  -3 -14 36847.2 1902.25   5
  -4  -3 -15 16995.7 1080.63  11
  -4  -3 -15 17222.6 1087.72  20
  -4  -3 -15 19317.3 1151.15   5
  -4  -3 -16 234.125 139.531   5
  -4  -3 -16 207.029 94.3264  11
  -4  -3 -16 118.120 90.7662  20
   4   4 -13 544.261 147.858  20
   4   4 -12 7670.07 662.751  20
   4   4 -12 8420.38 663.851  17
   4   4 -11 2918.86 408.911  20
   4   4 -11 2639.82 362.391  10
   4   4 -11 2891.26 407.263  17
   4   4 -10 4539.92 533.855  20
   4   4 -10 4076.95 491.916  10
   4   4 -10 4117.31 496.717  17
   4   4 -10 3550.80 434.467  12
   4   4  -9 20351.1 1289.95  20
   4   4  -9 19067.7 1242.86  10
   4   4  -9 19856.0 1260.24  17
   4   4  -9 17480.7 1167.21  12
   4   4  -8 1438.12 288.028  20
   4   4  -8 1044.03 271.633  10
   4   4  -8 1163.05 240.224  17
   4   4  -8 945.845 238.078  14
   4   4  -8 1040.58 250.321  12
   4   4  -7 65765.9 2902.90  20
   4   4  -7 64738.3 2897.76  10
   4   4  -7 64130.0 2875.43  14
   4   4  -6 2518.16 358.303  12
  -4  -4   6 2317.65 728.029   4
   4   4  -6 2036.38 337.441  20
   4   4  -6 2527.11 377.458  10
   4   4  -6 2238.94 334.100  14
   4   4  -5 858.032 241.977  12
  -4  -4   5 325.075 280.261   4
   4   4  -5 694.018 219.656  10
   4   4  -5 924.727 211.318  14
  -4  -4   4 45020.5 3318.72   4
  -4  -4   3 249.644 228.818   4
  -4  -4   2 10722.7 1305.88   4
  -4  -4   1 45598.9 2933.94   4
  -4  -4   0 2661.86 545.332   4
  -4  -4  -1 41113.7 2475.66   4
  -4  -4  -2 5316.92 685.173   4
  -4  -4  -3 2617.31 535.579   3
  -4  -4  -4 4824.14 765.729   3
  -4  -4  -5 1041.11 379.031   3
  -4  -4  -6 1780.85 516.379   3
  -4  -4  -7 101009. 5339.12   3
  -4  -4  -8 1757.15 304.939   9
  -4  -4  -9 3331.03 442.387   9
  -4  -4 -10 1671.71 295.861  11
  -4  -4 -10 1953.51 365.453   9
  -4  -4 -11 506.111 173.712  11
  -4  -4 -11 450.203 191.668   9
  -4  -4 -12 13600.7 973.070  11
  -4  -4 -12 12951.7 998.991   9
  -4  -4 -13 5588.00 578.580  11
  -4  -4 -13 5053.17 578.732   9
  -4  -4 -13 5278.46 553.712  20
  -4  -4 -14 4120.22 471.928  11
  -4  -4 -14 4169.07 459.729  20
  -4  -4 -14 3585.37 456.462   9
  -4  -4 -14 4773.46 515.882   5
  -4  -4 -15 14849.2 984.629  11
  -4  -4 -15 16359.5 985.210  20
  -4  -4 -15 18164.0 1094.71   5
  -4  -4 -16 49.4507 49.8890  20
  -4  -4 -16 1.12829 62.6357   5
   4   5 -13 392.866 138.533  20
   4   5 -12 682.576 170.220  10
   4   5 -12 923.123 197.617  20
   4   5 -12 835.200 184.045  17
   4   5 -11 317.523 169.341  20
   4   5 -11 175.295 125.179  17
   4   5 -11 178.105 112.295  10
   4   5 -10 1791.96 328.219  20
   4   5 -10 1690.71 318.825  10
   4   5 -10 1573.38 298.516  17
   4   5 -10 1098.15 232.284  12
   4   5  -9 6165.09 676.834  10
   4   5  -9 8168.27 733.851  17
   4   5  -9 9305.23 780.069  20
   4   5  -9 8740.84 760.256  14
   4   5  -9 8843.45 722.487  12
   4   5  -8 35341.7 1828.44  20
   4   5  -8 33173.9 1829.53  10
   4   5  -8 32361.3 1787.09  14
   4   5  -8 30912.3 1720.47  12
   4   5  -7 31220.9 1613.11  20
   4   5  -7 27156.9 1551.56  14
   4   5  -7 29181.9 1549.22  12
   4   5  -6 190.474 131.691  12
  -4  -5   6 239.835 262.829   4
   4   5  -6 32.7431 98.1276  20
   4   5  -6 220.393 114.578  10
   4   5  -6 287.269 150.369  14
   4   5  -5 26.8080 97.0350  12
  -4  -5   5 26.8304 128.210   4
   4   5  -5 38.9784 73.1726  20
   4   5  -5 20.0568 76.7504  10
   4   5  -5 35.4959 67.5725  14
  -4  -5   4 32402.5 2857.01   4
  -4  -5   3 25459.6 2377.71   4
  -4  -5   2 58975.2 3406.39   2
  -4  -5   2 81392.5 4353.61   4
  -4  -5   1 18535.1 1470.27   2
  -4  -5   1 12685.5 1471.55   4
  -4  -5   0 55447.9 3325.52   4
  -4  -5  -1 183624. 7952.21   4
  -4  -5  -2 67868.2 3704.11   3
  -4  -5  -3 4217.21 731.300   3
  -4  -5  -4 6556.50 961.479   3
  -4  -5  -5 1623.49 480.912   3
  -4  -5  -6 26347.3 2237.26   3
  -4  -5  -7 19565.5 1186.20   9
  -4  -5  -8 10028.4 808.257   9
  -4  -5  -9 6425.05 657.220   9
  -4  -5  -9 6856.90 602.529  11
  -4  -5 -10 21300.7 1344.35   9
  -4  -5 -10 20115.7 1231.31  11
  -4  -5 -11 39659.4 1963.07  11
  -4  -5 -11 35422.9 2011.24   9
  -4  -5 -12 78427.0 3471.50  11
  -4  -5 -12 80153.6 3586.21   9
  -4  -5 -13 3831.22 453.421  11
  -4  -5 -13 3673.76 471.449   9
  -4  -5 -14-69.1108 79.1169  11
  -4  -5 -14-291.841 176.749   5
  -4  -5 -15 672.526 154.316  11
  -4  -5 -15 1031.55 209.832   5
  -4  -5 -15 863.477 187.692   9
   4   6 -12 13536.4 841.967  20
   4   6 -12 14026.2 878.754  10
   4   6 -12 13488.5 845.815  17
   4   6 -11 294.778 132.346  10
   4   6 -11 122.706 104.726  20
   4   6 -11 169.115 116.324  17
   4   6 -10 6407.57 604.635  20
   4   6 -10 7747.42 699.692  10
   4   6 -10 6132.63 610.596  17
   4   6 -10 7233.56 659.673  14
   4   6  -9 361.794 172.225  10
   4   6  -9 315.240 139.118  14
   4   6  -9 321.973 160.164  20
   4   6  -9 167.291 84.5680  12
   4   6  -8 434.096 184.444  20
   4   6  -8 581.899 219.167  10
   4   6  -8 564.898 192.111  14
   4   6  -8 735.543 186.739  12
   4   6  -7 3055.65 414.407  20
   4   6  -7 2930.57 437.751  10
   4   6  -7 3902.09 478.642  14
   4   6  -7 3424.84 438.288  12
   4   6  -6 11811.6 905.570  10
   4   6  -6 10128.9 802.095  20
   4   6  -6 10758.3 847.797  14
   4   6  -6 10089.0 804.742  12
   4   6  -5 13739.4 972.985  10
   4   6  -5 14679.4 940.161  20
   4   6  -5 11671.9 889.572  14
   4   6  -5 13080.1 885.327   8
   4   6  -5 12378.2 895.029  12
   4   6  -4 65364.6 3258.52  10
   4   6  -4 68943.2 3253.60  14
   4   6  -4 81844.1 3290.96   8
  -4  -6   4 96737.3 5532.74   4
   4   6  -4 85519.0 3349.56  12
  -4  -6   3 3137.78 647.803   2
   4   6  -3 4375.46 450.432  14
   4   6  -3 3739.49 418.459   8
   4   6  -3 3999.79 441.466  12
  -4  -6   2 3914.68 732.593   2
  -4  -6   2 5522.08 1025.58   4
  -4  -6   1 818.216 385.176   2
  -4  -6   1 438.355 281.360   4
  -4  -6   0 5434.79 911.500   4
  -4  -6  -1 80247.7 4310.67   3
  -4  -6  -2 24549.1 2017.67   3
  -4  -6  -3 8900.66 1159.81   3
  -4  -6  -4 14047.8 1536.57   3
  -4  -6  -5 185.894 189.333   3
  -4  -6  -6 46.3298 210.075   3
  -4  -6  -6 123.810 112.448   9
  -4  -6  -7 9525.12 778.613   9
  -4  -6  -8 42186.4 2153.08   9
  -4  -6  -9 483.741 144.485  11
  -4  -6  -9 779.416 247.343   9
  -4  -6 -10-25.1494 74.7150  11
  -4  -6 -10-74.7901 186.814   9
  -4  -6 -11 145.653 105.804  11
  -4  -6 -11-82.3506 182.323   9
  -4  -6 -12 720.754 180.384  11
  -4  -6 -12 1714.31 350.817   9
  -4  -6 -13 2438.50 329.395  11
  -4  -6 -13 2395.80 373.537   9
  -4  -6 -14 574.977 164.316  11
  -4  -6 -14 410.166 128.245   5
  -4  -6 -14 595.611 172.650   9
  -4  -6 -15 8575.80 624.553   5
   4   7 -12 31874.3 1534.69  10
   4   7 -12 31665.5 1497.48  17
   4   7 -11 5313.41 515.200  10
   4   7 -11 5167.07 488.394  17
   4   7 -10 5833.30 596.180  10
   4   7 -10 7049.68 628.581  14
   4   7  -9 524.852 199.717  10
   4   7  -9 884.489 233.650  14
   4   7  -8 695.421 234.154  10
   4   7  -8 782.565 229.670  14
   4   7  -8 567.976 162.813  12
   4   7  -7 24279.0 1485.89  10
   4   7  -7 26070.6 1486.65  14
   4   7  -7 22338.8 1369.81  12
   4   7  -6 7981.56 745.976  10
   4   7  -6 8094.59 732.929  14
   4   7  -6 8145.83 709.993  12
   4   7  -5 55979.0 2505.90  10
   4   7  -5 44970.6 2362.26  14
   4   7  -5 45906.0 2311.45   8
   4   7  -5 54651.3 2432.94  12
   4   7  -4 1789.22 305.157  12
   4   7  -4 1587.31 290.534  10
   4   7  -4 1737.68 296.006  14
   4   7  -4 1505.52 292.439   8
   4   7  -3 16049.0 1096.82  10
  -4  -7   3 21137.6 1991.91   2
   4   7  -3 20036.8 1163.42  14
   4   7  -3 17489.2 1119.42   8
  -4  -7   3 24288.4 2487.43   4
   4   7  -3 18463.1 1156.03  12
   4   7  -2 32502.5 1678.24  10
  -4  -7   2 29976.4 2506.73   2
   4   7  -2 29831.7 1627.04  14
   4   7  -2 35599.7 1723.92   8
  -4  -7   2 30304.8 2800.72   4
   4   7  -2 34706.4 1723.87  12
  -4  -7   1 6333.44 974.356   3
   4   7  -1 6666.35 593.321  18
   4   7  -1 8373.79 631.054  14
   4   7  -1 7603.26 637.346   8
   4   7  -1 6435.45 597.928  12
  -4  -7   0 59102.2 3750.87   3
   4   7   0 68254.0 2918.43   8
   4   7   0 65754.3 2915.77  12
  -4  -7  -1 13573.0 1516.29   3
   4   7   1 17808.0 1032.85   8
   4   7   1 14367.3 978.036  12
   4   7   2 1064.16 252.307  12
  -4  -7  -2 1066.34 407.878   3
   4   7   2 1149.33 222.150   8
  -4  -7  -3 17928.7 1837.23   3
   4   7   3 20179.6 1129.14   8
   4   7   3 17737.1 1110.34  12
   4   7   4 903.490 231.828  12
  -4  -7  -4 709.790 189.118   9
   4   7   4 1088.65 220.686   8
  -4  -7  -5 4012.12 869.182   3
  -4  -7  -5 3380.47 427.444   9
   4   7   5 3801.23 430.120  12
   4   7   6 558.496 200.631  12
  -4  -7  -6 345.194 152.709   9
  -4  -7  -7 11544.1 901.212   9
  -4  -7  -8 301.881 164.209   9
  -4  -7  -9 3360.52 476.047   9
  -4  -7 -10 905.927 234.296   9
  -4  -7 -11 70.8114 111.626   9
  -4  -7 -12 413.622 163.160   9
  -4  -7 -13 1868.52 302.336   9
  -4  -7 -14 10730.7 722.629   9
  -4  -7 -14 11315.0 742.408   5
   4   8 -11 691.810 172.416  10
   4   8 -11 738.090 162.605  17
   4   8 -10 576.717 165.253  10
   4   8 -10 721.723 197.135  14
   4   8  -9 4218.05 490.583  10
   4   8  -9 3689.62 448.107  14
   4   8  -8 354.908 132.677  12
   4   8  -8 397.348 158.945  10
   4   8  -8 497.693 192.104  14
   4   8  -7 5145.73 570.717  10
   4   8  -7 5721.07 597.996  14
   4   8  -7 5051.19 531.127  12
   4   8  -6 8444.24 763.277  10
   4   8  -6 8647.60 804.922  14
   4   8  -6 8246.69 694.187   8
   4   8  -6 8180.03 757.790  12
   4   8  -5 30991.4 1698.93  10
   4   8  -5 31131.0 1708.59  14
   4   8  -5 29767.1 1634.07   8
   4   8  -5 29740.3 1650.90  12
   4   8  -4 19668.4 1190.00  14
   4   8  -4 17496.1 1127.21   8
   4   8  -4 17241.3 1130.97  12
   4   8  -3 6611.31 624.800  14
   4   8  -3 6704.73 631.440   8
   4   8  -3 6729.10 656.925  12
   4   8  -2 28216.1 1590.41  14
   4   8  -2 33176.9 1701.30   8
   4   8  -2 31420.4 1685.08  12
   4   8  -1 6887.02 618.162  18
   4   8  -1 5988.68 559.120  14
   4   8  -1 6431.95 616.836   8
   4   8  -1 6415.52 616.257  12
   4   8   0 20603.9 1271.66   8
   4   8   0 22211.9 1312.93  12
   4   8   1 9270.05 766.383   8
   4   8   1 10950.0 829.086  12
   4   8   2 1231.64 262.212  12
   4   8   2 794.759 201.181   8
   4   8   3 6828.03 611.040   8
   4   8   3 6831.67 640.295  12
   4   8   4 416.322 182.881  12
   4   8   4 370.381 164.007   8
  -4  -8  -5 126022. 5238.89   9
   4   8   5 129767. 5244.39  12
  -4  -8  -6 137480. 5589.84   9
   4   8   6 134276. 5509.35  12
   4   8   7 1214.66 273.273  12
  -4  -8  -7 851.731 255.937   9
  -4  -8  -8 121.577 141.341   9
  -4  -8  -9 2241.02 370.066   9
  -4  -8 -10 776.772 220.776   9
  -4  -8 -11 4141.12 487.455   9
  -4  -8 -12 2443.35 347.904   9
  -4  -8 -13 746.758 167.065   9
   4   9 -10 32589.2 1554.28  10
   4   9 -10 32293.5 1549.83  14
   4   9  -9 2299.33 313.561  10
   4   9  -9 2415.13 323.363  14
   4   9  -8 7777.82 640.218  10
   4   9  -8 6830.14 620.244  14
   4   9  -7 3292.20 417.231  10
   4   9  -7 4018.90 462.362  14
   4   9  -7 3337.82 394.874  12
   4   9  -6 994.623 232.788  10
   4   9  -6 1128.57 273.686  14
   4   9  -6 1274.88 261.315   8
   4   9  -5 32313.9 1629.48   8
   4   9  -5 29682.9 1606.08  12
   4   9  -4 31570.1 1692.48  14
   4   9  -4 29583.9 1657.48   8
   4   9  -4 31421.1 1687.41  12
   4   9  -3 274.861 157.176  12
   4   9  -3 489.217 190.755  14
   4   9  -3 389.289 128.858   8
   4   9  -2 4950.91 518.602  14
   4   9  -2 5320.49 568.224   8
   4   9  -2 4801.01 545.170  12
   4   9  -1 18.6004 155.208  12
   4   9  -1 50.8038 85.4617   8
   4   9   0 277.950 161.080  12
   4   9   0 405.659 168.689   8
   4   9   1 506.643 192.670  12
   4   9   1 360.743 160.000   8
   4   9   2 76.2227 105.827  12
   4   9   2-7.08713 93.5296   8
   4   9   3 5510.03 552.437   8
   4   9   3 5453.55 582.130  12
   4   9   4 340.251 183.094  12
   4   9   4 407.820 133.681   8
   4   9   5 7028.28 664.628  12
   4   9   6 1082.28 259.421  12
  -4  -9  -6 709.580 213.569   9
  -4  -9  -7 5290.39 569.463   9
   4   9   7 5669.78 554.740  12
   4   9   8 2661.52 351.013  12
  -4  -9  -8 2603.56 389.021   9
  -4  -9  -9 4651.19 507.502   9
  -4  -9 -10 191.852 146.145   9
  -4  -9 -11 15395.7 945.145   9
   4  10  -9 505.295 124.976  14
   4  10  -8 6596.11 536.009  14
   4  10  -7 6711.83 571.796  14
   4  10  -6 11322.6 801.942  14
   4  10  -6 10674.3 752.005  12
   4  10  -5 35318.1 1756.21  14
   4  10  -5 31320.3 1685.31   8
   4  10  -5 35338.8 1734.73  12
   4  10  -4-10.4730 91.4827  14
   4  10  -4 197.853 133.516   8
   4  10  -3 5201.27 523.497  14
   4  10  -3 5964.13 582.966   8
   4  10  -3 5469.19 567.324  12
   4  10  -2 41.6706 84.8109  12
   4  10  -2-62.2638 117.390  14
   4  10  -2 58.1374 110.395   8
   4  10  -1 5333.39 581.769   8
   4  10  -1 6977.26 650.014  12
   4  10   0 15018.7 1033.06   8
   4  10   0 14449.5 1027.52  12
   4  10   1 3006.32 420.616  12
   4  10   1 2898.77 409.704   8
   4  10   2 6204.62 591.097   8
   4  10   2 5597.69 597.205  12
   4  10   3 999.225 249.863  12
   4  10   3 809.469 214.960   8
   4  10   4 1743.48 301.790  12
   4  10   4 1382.48 240.013   8
   4  10   5 9401.30 755.211  12
   4  10   6 192.134 129.687  12
   4  10   7 643.390 183.741  12
  -4 -10  -7 463.846 143.410   9
  -4 -10  -8 7284.21 596.823   9
   4  10   8 6961.58 538.853  12
  -4 -10  -9 4894.63 448.734   9
   4  11  -7 2418.13 269.355  14
   4  11  -6 14183.0 833.473  14
   4  11  -5 1679.20 251.687  14
   4  11  -5 1629.46 251.820   8
   4  11  -5 2287.54 299.081  12
   4  11  -4 1215.76 207.758  12
   4  11  -4 879.461 175.627  14
   4  11  -4 1329.82 236.275   8
   4  11  -3 1032.20 225.666  12
   4  11  -3 1430.78 227.261  14
   4  11  -3 1339.24 239.356   8
   4  11  -2 7682.52 634.480   8
   4  11  -2 6649.80 589.764  12
   4  11  -1 8406.19 669.303   8
   4  11  -1 7354.85 645.622  12
   4  11   0 47191.9 2229.45   8
   4  11   0 47763.9 2241.95  12
   4  11   1 1253.58 260.277  12
   4  11   1 1265.46 245.899   8
   4  11   2 1211.40 236.594  12
   4  11   2 1299.51 240.209  18
   4  11   2 1103.44 220.405   8
   4  11   3 35.7029 100.869  12
   4  11   3 427.702 140.017   8
   4  11   4 42.2094 102.019  12
   4  11   5 5875.39 508.279  12
   4  11   6 75.3432 72.4521  12
   4  12  -3 13676.6 784.997   8
   4  12  -2 461.594 131.154  12
   4  12  -2 405.087 115.147   8
   4  12  -1 5899.63 473.903   8
   4  12  -1 5686.38 460.436  12
   4  12   0 2611.19 295.186   8
   4  12   0 2584.97 300.792  12
   4  12   1 7257.09 530.397   8
   4  12   1 7598.53 554.534  12
   4  12   2 1232.05 200.514  12
   4  12   3 781.860 158.626  12
  -5   7  -1 1144.45 191.808   7
  -5   7  -1 863.725 165.500   8
  -5   7  -2 834.793 170.066   7
  -5   7  -2 754.742 167.787   8
  -5   7  -3-219.299 99.6356   8
   5  -7   4 4432.15 398.108  19
  -5   7  -4 4376.76 416.094   8
   5  -7   5 31.2010 53.8850  19
  -5   7  -5-113.190 76.4602   8
   5  -7   6 1229.89 200.252  19
  -5   7  -6 1111.64 190.868   8
   5  -7   7 750.872 152.172  19
   5  -7   8 1022.27 182.306  19
   5  -6  -3 1102.46 199.791   9
  -5   6   2 9.10080 79.3865   7
   5  -6  -2-21.3317 66.8747   9
   5  -6  -1 5530.67 519.282   9
  -5   6   1 5696.42 506.494   7
   5  -6   0 3514.10 406.072   9
  -5   6   0 2807.51 367.880   7
   5  -6   1 7984.13 661.585   9
  -5   6  -1 7914.41 658.358   7
  -5   6  -2 1614.31 295.377   7
   5  -6   2 1630.82 285.088   9
  -5   6  -3 119.129 104.650   7
   5  -6   3 50.9026 82.2386  19
   5  -6   3 185.079 109.169   9
  -5   6  -4 1351.27 260.548   7
   5  -6   4 1546.81 268.066  19
   5  -6   4 979.077 209.677   9
  -5   6  -5 1921.23 304.641   7
   5  -6   5 2096.01 319.500  19
   5  -6   6 3412.84 417.055  19
   5  -6   7 593.971 170.990  19
  -5   6  -7 444.908 128.444   8
   5  -6   8 9407.57 726.246  19
   5  -6   9 70.6228 97.4715  19
  -5   6  -9 17.6834 99.9280  13
   5  -6  10 878.417 183.224  19
   5  -5  -5 1539.20 237.743   9
   5  -5  -4 2927.20 361.625   9
  -5   5   4 2570.09 317.448   7
   5  -5  -3 5921.77 563.593   9
  -5   5   3 5691.54 537.940   7
  -5   5   2-30.6323 94.1442   7
   5  -5  -2 26.7017 83.6901   9
  -5   5   1 4188.67 503.959   7
   5  -5  -1 5610.06 577.283   9
  -5   5   0 42455.2 2106.99   7
   5  -5   0 39479.4 2083.72   9
   5  -5   1 5643.73 591.833   9
  -5   5  -1 4304.24 520.940   7
   5  -5   2 6854.89 628.631  19
   5  -5   2 6430.15 642.207   9
  -5   5  -2 7686.35 707.769   7
  -5   5  -3 243.573 169.706   7
   5  -5   3 50.0632 113.786  19
   5  -5   3 149.372 95.9062   9
  -5   5  -4 3117.83 437.563   7
   5  -5   4 2946.95 417.482  19
   5  -5   4 3704.10 449.305   9
  -5   5  -5 1357.38 280.452   7
   5  -5   5 1125.28 249.227  19
   5  -5   5 1274.61 258.125   9
   5  -5   6 9766.51 812.739  19
  -5   5  -6 9079.14 761.525   7
  -5   5  -7 164.217 89.5815   7
   5  -5   7 533.836 199.693  19
   5  -5   8 1129.87 264.272  19
   5  -5   9 10996.0 846.115  19
   5  -5  10 2485.03 350.356  19
  -5   5 -10 2736.12 351.298  13
   5  -5  11 13331.9 869.702  19
  -5   5 -11 14016.9 866.985  13
   5  -5  12 91.9388 76.1116  19
  -5   5 -12 135.787 70.7006  13
   5  -4  -7 271.983 87.1054   6
   5  -4  -7 212.909 100.524  16
   5  -4  -6 328.527 137.056  16
   5  -4  -6 318.961 114.717   9
  -5   4   5 1707.04 277.520   7
   5  -4  -5 2004.45 312.969  16
   5  -4  -5 1988.14 319.283   9
  -5   4   4 3128.34 412.657   7
   5  -4  -4 2653.08 384.487  16
   5  -4  -4 2855.64 389.466   9
  -5   4   3 865.024 234.985   7
   5  -4  -3 1234.35 274.655  16
   5  -4  -3 1290.01 286.773   9
  -5   4   2 21907.5 1374.19   7
   5  -4  -2 24202.9 1432.30   9
   5  -4  -2 21256.6 1320.35  16
   5  -4  -1 122.207 99.8538  16
   5  -4  -1 89.4620 121.838   9
  -5   4   1 33.6095 91.4663   7
  -5   4   0 12124.8 956.577   7
   5  -4   0 11549.2 927.206   9
   5  -4   0 12031.4 885.195  16
  -5   4  -1 547.514 232.907   7
   5  -4   1 535.045 173.276   9
  -5   4  -2 1542.72 310.844   7
   5  -4   2 1520.35 279.113  19
   5  -4   2 1352.27 282.686   9
  -5   4  -3 8206.77 750.811   7
   5  -4   3 8799.55 760.088  19
   5  -4   3 8392.70 761.120   9
  -5   4  -4 197.797 128.969   7
   5  -4   4 4.31570 96.2154  19
   5  -4   4 20.5918 117.831   9
  -5   4  -5 616.462 176.925   7
   5  -4   5 533.570 225.508  19
   5  -4   6 9524.29 829.681  19
  -5   4  -6 8953.05 759.028   7
   5  -4   7 9322.81 830.655  19
  -5   4  -7 9748.94 775.297   7
   5  -4   8 1652.19 327.283  19
   5  -4   9 8277.22 761.424  19
   5  -4  10 11218.6 868.722  19
   5  -4  11 3811.32 447.362  19
  -5   4 -11 3858.29 459.889  13
   5  -4  12 1526.02 247.082  19
  -5   4 -12 1738.57 287.060  13
  -5   4 -13 178.369 95.1184  13
  -5   4 -14 727.205 145.464  13
   5  -3  -8 73.8260 66.8275   6
   5  -3  -8 366.599 122.735  16
   5  -3  -7 78.2185 116.534   6
   5  -3  -7 212.344 135.605  16
   5  -3  -6 2.09598 80.8466  16
   5  -3  -6 44.0413 73.2019   9
   5  -3  -5 6253.55 612.909   9
   5  -3  -5 7464.71 675.318  16
   5  -3  -4 6512.92 646.210   9
   5  -3  -4 6625.87 650.503  16
   5  -3  -4 6699.19 668.612  15
   5  -3  -3 332.625 177.811  16
   5  -3  -3 494.909 196.167  15
   5  -3  -3 417.354 161.764   9
   5  -3  -2 7044.21 680.682   9
   5  -3  -2 5410.05 588.216  16
   5  -3  -2 6382.67 639.382  15
   5  -3  -1 5921.22 636.709   9
   5  -3  -1 6982.68 642.285  16
   5  -3  -1 5796.82 598.168  15
   5  -3   0 769.116 204.422  16
   5  -3   0 1087.55 248.196  15
   5  -3   0 848.204 231.869   9
   5  -3   1 203.120 117.967  15
   5  -3   1 284.429 155.638   9
   5  -3   2 7045.68 657.151  19
  -5   3  -3 35.9434 83.2267   7
   5  -3   3-51.0348 87.3765  19
  -5   3  -4 9370.68 763.463   7
   5  -3   4 6200.96 655.684  19
  -5   3  -5 399.018 164.383   7
   5  -3   5 532.838 164.523  19
  -5   3  -6 1468.27 270.385   7
   5  -3   6 1543.68 321.668  19
   5  -3   7 3593.90 479.182  19
   5  -3   8 19943.1 1300.75  19
   5  -3   9 7819.15 739.216  19
   5  -3  10 13714.9 1014.79  19
   5  -3  11 2651.48 382.780  19
   5  -3  12 325.289 130.507  19
  -5   3 -12 402.528 151.484  13
  -5   3 -13 34.8168 86.6957  13
  -5   3 -14 446.805 140.187  13
  -5   3 -15 133.740 89.9386  13
   5  -2 -10 1336.97 202.466  16
   5  -2  -9 669.096 175.227   6
   5  -2  -9 794.951 175.596  16
   5  -2  -8-276.642 129.126   6
   5  -2  -8 124.367 108.731  16
   5  -2  -7 8441.21 726.728  16
   5  -2  -6 18673.3 1171.32   9
   5  -2  -6 19799.0 1253.31  16
   5  -2  -6 20839.1 1275.39  15
   5  -2  -5 12982.7 968.915   9
   5  -2  -5 14678.6 1032.10  16
   5  -2  -5 14620.7 1038.08  15
   5  -2  -4 11326.5 898.457   9
   5  -2  -4 10541.0 874.621  16
   5  -2  -4 13555.7 981.887  15
   5  -2  -3 29771.1 1594.61  16
   5  -2  -3 29898.4 1624.40  15
   5  -2  -2 2420.30 360.676  16
   5  -2  -2 2544.67 380.493  15
   5  -2  -2 2760.86 401.083   9
   5  -2  -1 4214.63 458.351  16
   5  -2  -1 4050.66 470.195  15
   5  -2  -1 3242.24 441.281   9
  -5   2   0 37490.8 2996.23   4
   5  -2   0 35480.7 1816.00  15
   5  -2   1 195.155 99.2578  15
  -5   2  -1-395.233 282.387   4
   5  -2   2 2062.59 324.943  19
  -5   2  -2 2338.76 660.056   4
   5  -2   3 8319.33 695.849  19
  -5   2  -3 7249.67 1189.10   4
  -5   2  -4 6624.03 617.925   7
   5  -2   4 7276.61 648.125  19
  -5   2  -4 7286.62 1204.73   4
  -5   2  -5 41242.5 2042.89   7
   5  -2   5 44350.0 2149.44  19
  -5   2  -5 40680.9 3126.93   4
   5  -2   6 9862.08 792.273  19
  -5   2  -6 7399.65 1223.34   4
   5  -2   7 4542.19 545.030  19
   5  -2   8 5572.43 604.863  19
   5  -2   9 1879.83 352.333  19
   5  -2  10 6587.89 645.477  19
   5  -2  11 7605.92 691.229  19
  -5   2 -12 557.714 202.313  13
  -5   2 -13 3354.95 431.834  13
  -5   2 -14 1616.82 281.736  13
  -5   2 -15 1689.53 262.103  13
  -5   2 -16 1282.57 204.047  21
   5  -1 -10 10555.1 723.178  16
   5  -1  -9 110.116 102.860   6
   5  -1  -9 185.407 93.8967  16
   5  -1  -8 8668.64 699.682   6
   5  -1  -8 8095.51 705.117  16
   5  -1  -8 7885.47 678.511  15
   5  -1  -7 1456.18 274.965   6
   5  -1  -7 1318.74 279.644  16
   5  -1  -7 1156.19 259.720  15
   5  -1  -6 53.4516 140.602  16
   5  -1  -6 26.6393 123.908  15
   5  -1  -5 989.403 254.691  15
   5  -1  -4 5526.14 563.960   9
   5  -1  -4 5850.18 608.809  15
   5  -1  -4 5558.69 582.586  12
   5  -1  -3 2350.81 372.518  15
   5  -1  -3 2238.76 348.397   9
   5  -1  -3 2735.44 381.727  12
   5  -1  -2 46904.1 2222.00   9
   5  -1  -2 43045.2 2132.49  16
   5  -1  -2 46800.5 2212.29  15
  -5   1   2 45388.6 3364.86   4
   5  -1  -2 43876.1 2153.43  12
   5  -1  -1 2532.88 336.488  16
   5  -1  -1 2524.17 359.635  15
  -5   1   1 2950.44 734.532   4
   5  -1  -1 2633.68 347.026  12
   5  -1   0 1111.99 237.742  15
  -5   1   0 1065.88 457.734   4
  -5   1  -1 27251.1 2384.12   4
  -5   1  -2 253.183 218.969   4
  -5   1  -3 9905.67 1331.44   4
  -5   1  -4 355.116 298.448   4
   5  -1   5 4096.06 475.639  19
  -5   1  -5 5182.81 918.591   4
  -5   1  -6 5919.36 1000.89   4
   5  -1   6 6377.40 608.639  19
   5  -1   7 2883.61 398.464  19
  -5   1  -7 3381.28 756.181   4
   5  -1   8 875.331 248.217  19
  -5   1  -8 1189.36 443.755   4
   5  -1   9 226.159 114.580  19
   5  -1  10 31154.4 1707.57  19
   5  -1  11 211.063 119.581  19
  -5   1 -12 7810.87 710.400  13
  -5   1 -13 14873.5 996.795  20
  -5   1 -13 15863.0 1066.89  13
  -5   1 -14 4388.49 470.438  20
  -5   1 -14 5436.79 543.794  13
  -5   1 -15 3338.94 379.602  20
  -5   1 -15 3626.32 415.263  13
  -5   1 -16 2301.79 284.185  21
  -5   1 -16 2236.20 272.718  20
   5   0 -11 464.233 138.157  16
   5   0 -10 8447.46 630.663   6
   5   0 -10 10504.3 741.897  16
   5   0  -9 516.987 143.133   6
   5   0  -9 488.152 134.714  15
   5   0  -8 7783.30 667.700   6
   5   0  -8 7358.21 664.771  15
   5   0  -7 271.087 74.7297   6
   5   0  -7 501.333 210.290  15
   5   0  -7 291.389 156.115  12
   5   0  -6 86.1453 114.259  15
   5   0  -6 67.8673 85.9938  12
   5   0  -6-47.0023 77.6135  20
   5   0  -5 7402.43 667.982  20
   5   0  -5 8736.56 742.876  15
   5   0  -5 6522.74 661.585  12
   5   0  -4 10985.5 855.425  15
   5   0  -4 11599.7 872.618  12
   5   0  -3 21155.1 1221.33   9
   5   0  -3 22232.0 1265.66  12
  -5   0   2 995.000 423.637   4
   5   0  -2 469.822 137.153  12
  -5   0   1 4107.73 823.362   4
  -5   0   0 10563.8 1339.64   4
  -5   0  -1 13403.6 1490.20   4
  -5   0  -2 779.135 349.827   4
  -5   0  -3 35.7113 134.471   4
  -5   0  -4 66924.6 3884.65   4
  -5   0  -5 17039.6 1653.88   4
  -5   0  -6 6734.38 993.571   4
   5   0   7 432.357 135.761  19
  -5   0  -7 1255.11 418.549   4
   5   0   8 5815.93 588.074  19
   5   0   8 6074.64 1023.50   2
   5   0   9 206.805 137.644  19
   5   0   9-149.136 166.112   2
   5   0  10 3994.22 479.741  19
  -5   0 -11 6068.75 569.127  11
  -5   0 -11 5928.93 610.639  13
  -5   0 -12 425.929 144.778  11
  -5   0 -12 235.852 142.414  13
  -5   0 -13 1636.18 273.308  11
  -5   0 -13 1831.02 313.207  13
  -5   0 -14 1816.04 291.613  11
  -5   0 -14 1453.29 280.215  20
  -5   0 -14 1785.19 326.751  13
  -5   0 -15 8962.25 644.817  11
  -5   0 -15 8595.00 692.934  20
  -5   0 -16 1688.11 248.527  21
  -5   0 -16 1827.16 268.513  20
   5   1 -11 1397.87 224.321  20
   5   1 -11 1833.98 267.154  16
   5   1 -10 1355.97 254.234  20
   5   1  -9 48289.7 2332.91  12
   5   1  -9 48333.9 2319.87  20
   5   1  -8 21.5594 106.706  20
   5   1  -8 130.442 70.5748  15
   5   1  -8 55.5921 98.3244  12
   5   1  -7 9494.13 784.055  20
   5   1  -7 7723.82 707.305  15
   5   1  -7 7869.35 730.927  12
   5   1  -6 15105.1 1063.39  20
   5   1  -6 16248.0 1081.77  15
   5   1  -6 15856.8 1087.22  12
   5   1  -5 5030.63 563.269  20
   5   1  -5 7082.85 638.550  15
   5   1  -5 6513.32 627.593  12
   5   1  -4 3716.60 454.564  20
   5   1  -4 4870.89 512.608  17
   5   1  -4 4645.21 494.320  12
  -5  -1   4 5115.19 974.658   4
   5   1  -3 5105.11 518.115  20
   5   1  -3 5246.91 518.776  18
   5   1  -3 5383.75 508.244  17
   5   1  -3 4724.08 494.335  12
  -5  -1   3 5608.89 1022.19   4
  -5  -1   2 3491.04 811.957   4
  -5  -1   1 410.685 366.345   4
  -5  -1   0 47097.3 3124.77   4
  -5  -1  -1 1191.12 418.937   4
  -5  -1  -2 29301.5 2218.12   4
  -5  -1  -3 18438.8 1698.36   4
  -5  -1  -4 12470.1 1349.41   4
  -5  -1  -4 13601.8 1181.98   3
  -5  -1  -5 196.619 146.237   4
  -5  -1  -6 534.636 229.001   4
   5   1   7 16686.8 1631.01   2
  -5  -1  -8 3038.16 396.626   9
   5   1   8 3103.24 707.233   2
   5   1   8 3425.53 434.397  19
  -5  -1  -9 4153.36 491.203   9
   5   1   9 3431.10 794.127   2
   5   1   9 3423.95 440.860  19
  -5  -1 -10 4641.73 541.844   9
   5   1  10 4815.21 525.668  19
  -5  -1 -11 3867.66 474.862   9
  -5  -1 -11 3327.56 429.105  13
  -5  -1 -12 4016.78 469.919  11
  -5  -1 -12 3690.14 456.285  13
  -5  -1 -13 9743.64 796.547  11
  -5  -1 -13 11694.7 856.854  13
  -5  -1 -14 8165.70 679.763  11
  -5  -1 -14 7529.70 688.934  20
  -5  -1 -14 8110.40 681.672  13
  -5  -1 -15 11089.7 786.362  11
  -5  -1 -15 11577.2 790.322  21
  -5  -1 -15 11038.4 818.937  20
  -5  -1 -16 2731.95 314.938  11
  -5  -1 -16 2057.47 281.339  21
  -5  -1 -17 24.7354 62.4950  20
   5   2 -12 232.793 85.8485  20
   5   2 -12 274.640 96.1555  16
   5   2 -11 752.169 202.048  20
   5   2 -10 609.197 193.495  20
   5   2 -10 751.394 196.935  12
   5   2  -9 10172.5 811.703  20
   5   2  -9 8136.39 738.898  12
   5   2  -8 34657.7 1834.09  17
   5   2  -8 33343.2 1786.74  12
   5   2  -8 30365.2 1760.71  20
   5   2  -7 8214.80 748.312  20
   5   2  -7 7024.62 699.017  17
   5   2  -7 8408.92 700.938  15
   5   2  -7 8000.99 725.815  12
   5   2  -6 1896.70 337.039  20
   5   2  -6 1708.56 304.429  17
   5   2  -6 1953.61 323.632  15
   5   2  -6 2482.29 378.882  12
   5   2  -5 373.889 172.296  20
   5   2  -5 91.3260 86.8420  18
   5   2  -5 390.333 142.715  17
  -5  -2   5 258.599 231.951   4
   5   2  -5 348.129 160.291  12
   5   2  -4 4242.50 479.928  20
   5   2  -4 5053.37 504.735  18
   5   2  -4 4601.05 483.484  17
   5   2  -4 4345.27 487.588  12
  -5  -2   4 3665.16 835.586   4
   5   2  -3 1484.24 272.926  20
  -5  -2   3 821.588 347.901   4
   5   2  -3 1526.94 263.118  18
  -5  -2   2 1937.42 578.336   4
  -5  -2   1 7781.10 1101.49   4
  -5  -2   0 651.385 359.115   4
  -5  -2  -1 37354.9 2595.81   4
  -5  -2  -2 2095.45 497.696   4
  -5  -2  -3 8157.11 1011.39   4
  -5  -2  -4 105629. 4997.16   4
  -5  -2  -4 99080.8 4827.43   3
  -5  -2  -5 4837.09 734.044   3
  -5  -2  -5 4733.10 739.700   4
   5   2   5 5151.93 795.181   2
  -5  -2  -6 9782.65 1121.64   3
   5   2   6 8367.30 1087.40   2
  -5  -2  -7 4653.63 787.823   3
   5   2   7 4349.30 806.686   2
  -5  -2  -8 1260.37 268.075   9
   5   2   8 1570.28 504.368   2
   5   2   9 1.06598 86.9565  19
  -5  -2  -9 113.975 150.166   9
   5   2   9-246.875 232.817   2
  -5  -2 -10 20.3966 108.291   9
  -5  -2 -10 41.4516 81.3456  13
  -5  -2 -11 1231.85 294.281   9
  -5  -2 -11 1611.58 282.510  13
  -5  -2 -12 16196.1 1128.63   9
  -5  -2 -12 16298.0 1081.78  11
  -5  -2 -12 15149.8 1019.33  13
  -5  -2 -13 13217.8 939.864  11
  -5  -2 -13 10956.1 890.549   9
  -5  -2 -13 12461.7 878.283  13
  -5  -2 -14 83.0327 113.088  11
  -5  -2 -14 137.473 120.972  20
  -5  -2 -15 531.565 156.611  11
  -5  -2 -15 422.429 142.498  20
  -5  -2 -16 8001.49 602.360  11
  -5  -2 -16 7657.00 613.624  20
  -5  -2 -17 136.215 80.8587  20
   5   3 -12 523.435 128.550  20
   5   3 -11 27.2871 90.2611  20
   5   3 -11-1.14802 54.2388  12
   5   3 -10 13940.8 952.204  20
   5   3 -10 10025.6 788.279  12
   5   3  -9 23634.4 1437.02  20
   5   3  -9 23932.0 1439.39  17
   5   3  -9 24105.0 1396.44  12
   5   3  -8 186.926 87.9233  17
   5   3  -8 35.7582 123.428  12
   5   3  -7 6613.52 669.755  20
   5   3  -7 6680.93 657.744  17
   5   3  -7 6953.39 674.658  12
   5   3  -6 2854.56 418.229  20
   5   3  -6 2378.44 373.927  10
   5   3  -6 2851.30 382.246  18
   5   3  -6 4111.08 479.521  17
   5   3  -6 3037.20 431.225  12
   5   3  -5 8924.89 739.315  20
   5   3  -5 7087.04 652.522  10
   5   3  -5 6893.33 630.736  18
   5   3  -5 8305.96 689.659  17
   5   3  -5 5850.72 605.571  12
  -5  -3   5 7037.43 1289.43   4
   5   3  -4-64.1690 110.335  10
   5   3  -4 0.92386 67.2103  18
   5   3  -4 51.2384 112.728  17
  -5  -3   4 261.630 237.064   4
   5   3  -4 10.3163 66.6026  12
   5   3  -4 169.360 97.5198  20
  -5  -3   3 4724.57 953.761   4
  -5  -3   2 27401.0 2343.87   4
  -5  -3   1 9744.02 1267.78   4
  -5  -3   0 2465.73 608.591   4
  -5  -3  -1 8855.71 1113.23   4
  -5  -3  -2 77579.5 4059.55   4
  -5  -3  -3 2070.89 504.023   3
  -5  -3  -3 1308.13 374.240   4
  -5  -3  -4 1046.68 383.550   3
  -5  -3  -4 1090.68 303.704   4
  -5  -3  -5 8018.63 1025.75   3
  -5  -3  -6 525.657 268.329   3
  -5  -3  -7 2064.74 548.236   3
   5   3   7 1728.79 538.343   2
  -5  -3  -8 3245.80 421.963   9
   5   3   8 2598.54 695.875   2
  -5  -3  -9 17140.9 1119.24   9
   5   3   9 13586.6 1764.38   2
  -5  -3 -10 7620.42 719.686   9
  -5  -3 -11 5694.61 581.077  11
  -5  -3 -11 5367.05 609.997   9
  -5  -3 -12 8358.10 782.261   9
  -5  -3 -12 9610.17 791.593  11
  -5  -3 -13 2913.05 416.370  11
  -5  -3 -13 3303.37 423.088   5
  -5  -3 -13 3632.71 481.488   9
  -5  -3 -14 17432.8 1112.49  11
  -5  -3 -14 16657.3 1100.09  20
  -5  -3 -14 16624.9 1097.02   9
  -5  -3 -15 1998.73 309.059  11
  -5  -3 -15 2395.86 338.090  20
  -5  -3 -16 597.745 153.809  11
  -5  -3 -16 775.843 175.349  20
   5   4 -12 5136.10 457.266  20
   5   4 -11 6082.89 514.233  12
   5   4 -11 6522.88 582.352  20
   5   4 -10 2312.00 365.980  20
   5   4 -10 2103.93 331.711  17
   5   4 -10 2097.81 316.547  12
   5   4  -9 345.284 186.714  20
   5   4  -9 440.735 177.450  17
   5   4  -9 412.807 169.531  12
   5   4  -8 17843.1 1182.40  20
   5   4  -8 15843.5 1105.57  10
   5   4  -8 15504.3 1109.32  17
   5   4  -8 16467.0 1112.92  12
   5   4  -7 20077.0 1310.48  20
   5   4  -7 20127.6 1292.94  10
   5   4  -7 19156.7 1265.86  17
   5   4  -7 22694.5 1330.36  12
   5   4  -6 3969.11 493.208  20
   5   4  -6 3844.40 482.750  10
   5   4  -6 3750.80 466.250  17
   5   4  -6 4339.95 503.457  12
   5   4  -5 1276.90 270.935  20
   5   4  -5 792.675 210.571  10
   5   4  -5 1094.01 219.102  18
   5   4  -5 1276.98 275.483  12
   5   4  -4 7247.19 663.819  20
   5   4  -4 7410.75 622.264  18
   5   4  -4 8257.02 688.740  10
   5   4  -4 7722.52 664.893  14
   5   4  -4 7811.91 670.351  12
  -5  -4   3 2883.50 777.138   4
   5   4  -3 3455.36 435.617  20
   5   4  -3 5005.26 509.840  10
   5   4  -3 5151.33 506.695  14
   5   4  -3 4656.79 480.245  12
  -5  -4   2 15307.8 1747.32   4
  -5  -4   1 3515.74 762.191   4
  -5  -4   0 825.610 382.284   4
  -5  -4  -1 1104.46 397.073   4
  -5  -4  -2 11356.4 1196.73   4
  -5  -4  -3 150067. 6895.64   3
  -5  -4  -4 29037.6 2194.29   3
  -5  -4  -5 24195.5 2012.56   3
  -5  -4  -6 374.891 265.861   3
  -5  -4  -7 6441.68 1082.15   3
  -5  -4  -7 5963.40 579.597   9
  -5  -4  -8 26150.3 1493.80   9
  -5  -4  -9 14005.1 992.894   9
   5   4   9 9528.18 1535.10   2
  -5  -4 -10 5627.95 614.499   9
  -5  -4 -11 1537.29 287.223  11
  -5  -4 -11 2004.37 374.015   9
  -5  -4 -12 4959.42 578.847   9
  -5  -4 -12 4959.64 548.467  11
  -5  -4 -13 7521.00 683.593  11
  -5  -4 -13 7275.53 719.169   9
  -5  -4 -14 20062.9 1214.58  11
  -5  -4 -14 18781.1 1179.00  20
  -5  -4 -14 20715.6 1250.93   9
  -5  -4 -14 20652.7 1226.35   5
  -5  -4 -15 70.3557 73.3288  11
  -5  -4 -15 147.709 110.510  20
  -5  -4 -15 57.4929 96.0735   5
  -5  -4 -16 1023.25 193.747  11
  -5  -4 -16 1198.68 204.479  20
   5   5 -12 4065.53 388.327  20
   5   5 -11-9.97674 65.8917  20
   5   5 -11 181.881 121.876  17
   5   5 -10 3481.05 449.710  20
   5   5 -10 4190.63 478.057  17
   5   5 -10 3973.39 426.091  12
   5   5  -9 5624.67 612.749  20
   5   5  -9 4732.83 538.113  10
   5   5  -9 6394.91 626.518  17
   5   5  -9 5634.24 563.699  12
   5   5  -8 20111.2 1273.41  20
   5   5  -8 19307.5 1250.55  10
   5   5  -8 19045.8 1233.01  17
   5   5  -8 17213.4 1180.73  12
   5   5  -7 2272.77 375.139  20
   5   5  -7 2618.16 403.800  10
   5   5  -7 2459.12 383.098  17
   5   5  -7 1442.29 288.302  12
   5   5  -6 224.245 151.597  20
   5   5  -6 279.971 142.906  10
   5   5  -6 323.342 165.178  14
   5   5  -6 354.770 144.153  12
   5   5  -5 17192.7 1167.41  20
   5   5  -5 19031.6 1216.27  10
   5   5  -5 18225.4 1182.54  14
   5   5  -5 17880.1 1160.21  12
   5   5  -4 12008.6 920.910  10
   5   5  -4 13174.6 876.974  18
   5   5  -4 12466.4 918.389  20
   5   5  -4 13355.7 933.307  14
  -5  -5   4 14056.6 1834.80   4
   5   5  -4 12758.8 915.798  12
   5   5  -3 22889.1 1356.51  20
   5   5  -3 27124.8 1443.96  10
   5   5  -3 23841.4 1327.98  18
   5   5  -3 24571.2 1374.88  14
  -5  -5   3 24194.0 2389.81   4
   5   5  -3 24026.4 1362.32  12
  -5  -5   2 7659.55 1204.75   4
   5   5  -2 7508.76 630.140  12
   5   5  -2 7608.24 648.836  10
  -5  -5   1 2334.44 664.392   4
  -5  -5   0 6849.67 1050.55   4
  -5  -5  -1 41466.7 2747.01   4
  -5  -5  -2 8193.67 1113.95   3
  -5  -5  -3 891.241 418.767   3
  -5  -5  -4 4282.60 825.873   3
  -5  -5  -5 13305.7 1525.94   3
  -5  -5  -6 23850.2 2220.02   3
  -5  -5  -6 26390.9 1440.16   9
  -5  -5  -7 12744.9 1601.24   3
  -5  -5  -7 11757.9 883.358   9
  -5  -5  -8 472.754 202.794   9
  -5  -5  -9 3385.32 484.245   9
  -5  -5 -10 17479.3 1112.34  11
  -5  -5 -10 15510.5 1154.90   9
  -5  -5 -11 439.517 165.998  11
  -5  -5 -11 585.168 214.435   9
  -5  -5 -12 3208.06 428.886  11
  -5  -5 -12 3400.52 489.180   9
  -5  -5 -13 768.888 198.854  11
  -5  -5 -13 618.670 170.495  20
  -5  -5 -13 520.083 183.714   9
  -5  -5 -14 4103.18 441.586  11
  -5  -5 -14 3780.24 417.608  20
  -5  -5 -14 4017.47 472.889   9
  -5  -5 -14 4564.30 485.807   5
  -5  -5 -15 15571.2 892.029  11
  -5  -5 -15 12631.1 852.162   9
  -5  -5 -15 13567.3 880.609   5
  -5  -5 -16 274.207 80.6815  11
   5   6 -11 3025.01 350.215  20
   5   6 -11 2885.82 338.728  17
   5   6 -10 15251.6 957.850  20
   5   6 -10 12841.6 924.115  10
   5   6 -10 13985.1 935.474  17
   5   6 -10 14190.2 882.056  12
   5   6  -9 30920.8 1601.76  10
   5   6  -9 26884.1 1508.74  17
   5   6  -9 30560.4 1561.67  20
   5   6  -8 8094.35 720.238  20
   5   6  -8 6930.03 706.667  10
   5   6  -8 8929.94 754.752  17
   5   6  -8 7588.07 683.078  12
   5   6  -7 28985.7 1591.05  20
   5   6  -7 27389.0 1605.59  10
   5   6  -7 26028.9 1560.56  14
   5   6  -7 26014.6 1527.27  12
   5   6  -6 3529.21 461.670  20
   5   6  -6 3602.03 483.273  10
   5   6  -6 4551.60 536.315  14
   5   6  -6 4371.36 505.494  12
   5   6  -5 7399.06 678.913  20
   5   6  -5 6945.49 688.022  10
   5   6  -5 7810.42 706.870  14
   5   6  -5 7356.38 688.301  12
   5   6  -4 4126.15 485.811  20
   5   6  -4 4800.33 543.711  10
   5   6  -4 5266.58 554.242  14
   5   6  -4 5179.93 551.016  12
  -5  -6   3 4850.25 1040.18   4
   5   6  -3 3769.75 473.190  10
   5   6  -3 4722.78 506.089  20
   5   6  -3 5177.51 502.879  18
   5   6  -3 4932.75 513.232  14
   5   6  -3 5395.12 547.147  12
   5   6  -2 980.372 219.427  12
  -5  -6   2 1106.11 469.305   4
   5   6  -2 1215.94 247.842  10
   5   6  -2 828.794 184.284  18
   5   6  -2 1169.31 236.772  14
   5   6  -2 877.051 206.134   8
   5   6  -1 30.3780 96.1290  12
   5   6  -1 176.740 106.351  10
   5   6  -1 20.7886 77.5214  18
   5   6  -1 105.353 123.413   8
  -5  -6   0 2853.23 671.914   4
   5   6   0 3503.43 406.976  18
   5   6   0 3257.00 396.531   8
   5   6   0 3172.92 374.021  12
  -5  -6  -1 15514.1 1641.46   3
  -5  -6  -2 50932.8 3338.48   3
  -5  -6  -3-502.910 296.552   3
  -5  -6  -4 10158.3 1366.10   3
  -5  -6  -5 18338.5 1941.08   3
  -5  -6  -5 18368.3 1134.89   9
  -5  -6  -6 4422.00 943.134   3
  -5  -6  -6 3086.91 421.774   9
  -5  -6  -7 23035.7 1388.78   9
  -5  -6  -8 374.717 167.310   9
  -5  -6  -9 651.486 176.977  11
  -5  -6  -9 804.056 239.944   9
  -5  -6 -10 46.0103 86.2709  11
  -5  -6 -10 129.894 145.528   9
  -5  -6 -11 2210.04 341.865  11
  -5  -6 -11 3040.08 456.419   9
  -5  -6 -12 6495.16 594.164  11
  -5  -6 -12 6340.89 658.722   9
  -5  -6 -13 1613.04 270.871  11
  -5  -6 -13 1909.34 347.010   9
  -5  -6 -14 34.8510 66.6493  11
  -5  -6 -14-123.045 127.070   5
  -5  -6 -15 8871.25 574.671  11
  -5  -6 -15 8297.23 599.732   9
  -5  -6 -15 8758.92 625.116   5
   5   7 -11 5220.88 446.820  17
   5   7 -10 5090.61 458.784  20
   5   7 -10 4292.79 462.937  10
   5   7 -10 4814.94 468.241  17
   5   7  -9-21.7339 97.8336  10
   5   7  -9-23.4340 91.2653  17
   5   7  -9-14.8398 59.5467  12
   5   7  -8 677.781 195.825  10
   5   7  -8 1520.33 303.681  14
   5   7  -8 1038.44 251.209  20
   5   7  -8 879.144 197.893  12
   5   7  -7 8415.77 709.316  20
   5   7  -7 6755.30 700.505  10
   5   7  -7 9004.00 767.040  14
   5   7  -7 8861.84 733.782  12
   5   7  -6 14647.9 1072.46  10
   5   7  -6 14690.0 1046.81  14
   5   7  -6 15341.4 1045.10  12
   5   7  -6 14020.2 985.124  20
   5   7  -5 19067.9 1272.56  10
   5   7  -5 19548.7 1246.99  14
   5   7  -5 19864.9 1244.96  12
   5   7  -4 846.627 233.146  12
   5   7  -4 741.066 203.051  10
   5   7  -4 861.354 226.340  14
   5   7  -3 63562.4 2893.97  10
   5   7  -3 65291.5 2870.82  14
   5   7  -3 59151.2 2814.99   8
   5   7  -3 61031.6 2856.38  12
   5   7  -2 80861.0 3584.50  10
   5   7  -2 86598.4 3573.62  14
   5   7  -2 89507.1 3630.80   8
   5   7  -2 86900.7 3613.65  12
   5   7  -1 1569.93 292.632  12
   5   7  -1 1659.49 287.851  18
   5   7  -1 1532.16 276.318  14
   5   7  -1 1954.23 329.627   8
  -5  -7   0 4306.43 907.174   3
   5   7   0 6100.36 592.193  18
   5   7   0 5904.29 563.626   8
   5   7   0 5387.88 542.517  12
   5   7   1 1868.11 315.114  12
  -5  -7  -1 1993.51 583.118   3
   5   7   1 2040.23 338.453  18
   5   7   1 2379.95 361.801   8
   5   7   2 2289.93 333.144  12
  -5  -7  -2 2636.35 677.580   3
   5   7   2 2240.75 355.784   8
  -5  -7  -3 13931.0 1676.94   3
   5   7   3 14449.4 955.037   8
   5   7   3 15437.7 977.263  12
   5   7   4 229.877 113.368  12
  -5  -7  -4 284.240 235.117   3
   5   7   4 98.9156 142.070   8
  -5  -7  -5 24175.3 1391.10   9
  -5  -7  -6 131.915 104.556   9
  -5  -7  -7 14974.6 1066.25   9
  -5  -7  -8 112265. 4779.36   9
  -5  -7  -9 14098.3 1062.79   9
  -5  -7 -10 10474.5 889.841   9
  -5  -7 -11 5006.57 588.426   9
  -5  -7 -12 609.951 209.941   9
  -5  -7 -13 110.649 152.211   9
  -5  -7 -14 326.830 106.673   5
  -5  -7 -14 514.957 151.307   9
   5   8 -10 1003.74 189.972  17
   5   8  -9 5653.23 542.424  10
   5   8  -9 5678.71 520.339  17
   5   8  -9 5182.36 465.496  12
   5   8  -8 5384.70 550.428  10
   5   8  -8 5577.55 567.457  14
   5   8  -8 5510.79 518.138  12
   5   8  -7-66.5678 99.7440  12
   5   8  -7 58.7534 84.9268  10
   5   8  -7-7.78637 124.956  14
   5   8  -6 1812.63 318.029  12
   5   8  -6 1306.25 299.182  10
   5   8  -6 1731.78 316.513  14
   5   8  -5 92746.4 3938.18  10
   5   8  -5 87734.7 3880.99  14
   5   8  -5 88295.1 3878.13  12
   5   8  -4-32.0980 99.6569  12
   5   8  -4 109.087 109.758  10
   5   8  -4 110.167 99.0301  14
   5   8  -3 523.199 248.151  12
   5   8  -3 776.474 222.900  10
   5   8  -3 581.353 216.710  14
   5   8  -3 570.573 205.278   8
   5   8  -2 4772.71 508.351  18
   5   8  -2 4350.69 495.371  14
   5   8  -2 4511.23 526.450   8
   5   8  -2 4687.31 532.622  12
   5   8  -1 143.645 131.594  12
   5   8  -1-72.0797 97.4424  18
   5   8  -1-41.2142 103.360  14
   5   8  -1 251.749 130.663   8
   5   8   0 190.703 136.156  12
   5   8   0 217.102 101.111  18
   5   8   0 141.324 73.8488   8
   5   8   1 1485.85 288.308  12
   5   8   1 1769.39 316.272  18
   5   8   1 1517.01 288.961   8
   5   8   2 2633.44 379.450  12
   5   8   2 3036.83 400.173   8
   5   8   3 15600.4 1037.21   8
   5   8   3 16965.3 1084.09  12
   5   8   4 1255.95 243.031  12
   5   8   4 1109.23 249.520   8
  -5  -8  -5 9214.82 755.299   9
   5   8   5 8472.33 711.351  12
   5   8   6 2972.63 389.225  12
  -5  -8  -6 2511.22 390.317   9
  -5  -8  -7 2181.11 380.907   9
  -5  -8  -8 144.099 147.402   9
  -5  -8  -9 14569.2 1053.52   9
  -5  -8 -10 1995.29 357.316   9
  -5  -8 -11-50.2542 105.983   9
  -5  -8 -12 416.811 165.457   9
  -5  -8 -13 4759.79 456.327   9
   5   9  -9 6354.65 510.763  17
   5   9  -8 2763.40 343.175  14
   5   9  -8 2544.82 309.495  12
   5   9  -7 2074.46 294.967  12
   5   9  -7 1990.50 309.690  14
   5   9  -6 552.515 152.600  12
   5   9  -6 378.868 126.812  10
   5   9  -6 499.721 183.863  14
   5   9  -5 1858.47 327.676  12
   5   9  -5 1769.83 314.971  14
   5   9  -4 108263. 4475.49  14
   5   9  -4 104548. 4452.77   8
   5   9  -4 106214. 4482.92  12
   5   9  -3 2436.76 378.594  12
   5   9  -3 3041.58 405.268  14
   5   9  -3 2548.48 389.768   8
   5   9  -2 4628.25 507.086  14
   5   9  -2 4564.41 524.997   8
   5   9  -2 4390.97 529.520  12
   5   9  -1 6126.20 592.465  18
   5   9  -1 6636.55 643.550   8
   5   9  -1 6168.70 636.486  12
   5   9   0 18703.3 1196.51  18
   5   9   0 19318.1 1218.28   8
   5   9   0 18461.3 1207.24  12
   5   9   1-49.3010 139.537  12
   5   9   1 156.293 102.446   8
   5   9   2 6464.80 628.293   8
   5   9   2 6662.49 633.542  12
   5   9   3 1479.17 298.524  12
   5   9   3 1071.44 238.404   8
   5   9   4 192.240 140.660  12
   5   9   4 39.9153 74.1933   8
   5   9   5 5684.80 575.943  12
   5   9   6 344.794 151.672  12
  -5  -9  -6 227.921 122.783   9
  -5  -9  -7 1295.91 277.237   9
  -5  -9  -8 1081.39 237.456   9
  -5  -9  -9 9979.47 791.902   9
  -5  -9 -10 3733.07 436.525   9
   5   9  11 304.505 113.532  18
  -5  -9 -11 320.617 139.075   9
  -5  -9 -12 4258.11 403.473   9
   5  10  -8 20939.1 1095.42  14
   5  10  -7 3333.61 366.526  14
   5  10  -7 2964.32 324.559  12
   5  10  -6 1900.36 295.565  14
   5  10  -6 2309.76 320.764  12
   5  10  -5 272.776 136.424  12
   5  10  -5 240.065 128.410  14
   5  10  -4 5297.20 517.934  14
   5  10  -4 5733.57 551.169  12
   5  10  -3 16693.9 1029.82  14
   5  10  -3 15142.6 1031.58   8
   5  10  -3 16118.3 1051.14  12
   5  10  -2 304.215 106.205  12
   5  10  -2 365.289 158.443   8
   5  10  -1 4115.65 492.472   8
   5  10  -1 4254.31 506.639  12
   5  10   0 26424.2 1462.58  18
   5  10   0 28505.7 1530.41   8
   5  10   0 23867.3 1461.34  12
   5  10   1 5951.75 609.597  18
   5  10   1 7336.39 664.504   8
   5  10   1 7769.15 693.441  12
   5  10   2 16726.8 1110.17  18
   5  10   2 17170.5 1098.67   8
   5  10   2 16575.5 1105.83  12
   5  10   3 14088.8 957.214   8
   5  10   3 14643.5 998.941  12
   5  10   4 10295.5 765.458   8
   5  10   4 11270.7 831.140  12
   5  10   5 12998.7 896.058  12
   5  10   6 4795.12 480.233  12
   5  10   7 6753.61 550.581  12
  -5 -10  -8 246.358 119.923   9
  -5 -10  -9 1094.16 218.014   9
  -5 -10 -10 4080.80 386.933   9
   5  10  10 3879.35 370.178  18
   5  11  -6 1914.65 236.946  14
   5  11  -5 490.010 133.556  12
   5  11  -5 454.983 111.180  14
   5  11  -4 2823.33 324.840  14
   5  11  -4 2788.70 334.246  12
   5  11  -3 26940.5 1400.94  12
   5  11  -2 6159.37 565.917   8
   5  11  -2 6421.31 564.514  12
   5  11  -1 697.753 191.044  12
   5  11  -1 555.859 171.119   8
   5  11   0 819.160 209.765  12
   5  11   0 277.610 134.910   8
   5  11   1 4050.55 425.541  18
   5  11   1 4084.36 448.263   8
   5  11   1 3854.86 440.783  12
   5  11   2 9249.90 707.696  18
   5  11   2 9264.76 704.420   8
   5  11   2 9636.28 727.930  12
   5  11   3 1637.22 293.838  12
   5  11   3 1533.86 277.877  18
   5  11   3 1728.32 264.944   8
   5  11   4 11411.2 815.240  18
   5  11   4 12713.8 831.530  12
   5  11   5 9068.77 698.490  18
   5  11   5 9988.77 689.193  12
   5  11   6 2580.90 342.376  18
   5  11   6 2363.46 293.025  12
   5  11   7 4916.51 446.074  18
   5  11   8 497.889 128.269  18
   5  12  -2 2714.42 288.934  12
   5  12  -1 9091.52 609.540  12
   5  12   0 597.472 140.136  12
   5  12   1 4172.91 389.065  12
   5  12   2 3556.70 349.915  12
   5  12   3 456.940 133.584  12
  -6   6  -1 131.920 68.4299   7
  -6   6  -2-11.3423 63.5848   7
  -6   6  -3 3485.92 345.516   7
  -6   6  -4 16974.2 939.804   7
   6  -6   5 3772.78 357.212  19
   6  -6   6 102.351 81.2666  19
   6  -6   7 72.8981 64.7801  19
   6  -5  -2 4326.72 397.931   9
  -6   5   2 3410.45 351.197   7
  -6   5   1 643.810 159.149   7
   6  -5  -1 592.905 154.118   9
   6  -5   0 7057.42 591.897   9
  -6   5   0 6941.37 579.578   7
   6  -5   1 3729.40 417.702   9
  -6   5  -1 3084.02 394.164   7
   6  -5   2 5929.86 551.981   9
  -6   5  -2 5513.10 529.124   7
  -6   5  -3 268.067 131.759   7
   6  -5   3 290.981 113.667  19
   6  -5   3 319.735 143.554   9
  -6   5  -4 2059.45 317.760   7
   6  -5   4 2056.81 304.896  19
   6  -5   4 2059.29 310.236   9
   6  -5   5 6367.79 587.208  19
   6  -5   5 7582.73 608.259   9
  -6   5  -5 7008.02 597.373   7
  -6   5  -6 1504.33 244.919   7
   6  -5   6 1278.55 244.876  19
   6  -5   6 1392.03 227.591   9
   6  -5   7 650.739 178.898  19
   6  -5   8 133.326 81.1752  19
   6  -5   9 1262.30 235.097  19
   6  -5  10 12533.6 772.130  19
  -6   5 -10 10808.0 696.765  13
  -6   4   4 6049.81 484.025   7
   6  -4  -4 5774.60 481.380   9
  -6   4   3 360.859 128.342   7
   6  -4  -3 291.399 114.100   9
  -6   4   2 687.496 189.014   7
   6  -4  -2 409.145 142.882   9
  -6   4   1 1291.81 258.411   7
   6  -4  -1 926.748 238.032   9
  -6   4   0 6507.74 625.832   7
   6  -4   0 5613.00 580.430   9
  -6   4  -1 731.051 218.583   7
   6  -4   1 479.698 195.144   9
  -6   4  -2 5573.58 586.440   7
   6  -4   2 5629.53 586.651   9
   6  -4   3 3445.14 431.520  19
   6  -4   3 4623.09 523.973   9
  -6   4  -3 4868.50 538.034   7
  -6   4  -4 1447.85 275.320   7
   6  -4   4 945.518 247.877  19
   6  -4   4 1152.29 260.152   9
   6  -4   5 4325.20 499.680  19
   6  -4   5 3606.39 454.395   9
  -6   4  -5 3999.31 464.995   7
   6  -4   6 10746.3 844.932  19
   6  -4   6 11168.1 818.518   9
  -6   4  -6 8651.12 734.988   7
  -6   4  -7 2886.87 366.095   7
   6  -4   7 3252.63 430.125  19
   6  -4   7 2978.51 385.148   9
   6  -4   8 2500.57 393.690  19
   6  -4   9 12304.6 897.658  19
   6  -4  10 174.632 131.354  19
   6  -4  11 18685.0 1067.24  19
  -6   4 -11 17332.9 1034.02  13
   6  -4  12 1357.96 215.112  19
  -6   4 -12 1262.38 214.105  13
  -6   4 -13 1835.24 231.943  13
   6  -3  -6 3889.94 378.034  16
  -6   3   5 85.5573 74.3301   7
   6  -3  -5 81.3287 70.1695   9
  -6   3   4 817.180 204.926   7
   6  -3  -4 911.710 205.661  16
   6  -3  -4 865.062 221.161   9
   6  -3  -3 338.710 124.579  16
   6  -3  -3 224.515 146.260   9
   6  -3  -2 18780.5 1247.02   9
   6  -3  -2 22375.0 1248.47  16
   6  -3  -2 19962.0 1232.84  15
   6  -3  -1 21910.2 1366.13   9
   6  -3  -1 21892.7 1296.47  15
  -6   3   0 85.5977 123.519   7
   6  -3   0-195.627 90.5159  15
   6  -3   0 86.7024 116.746   9
  -6   3  -1 1053.40 268.350   7
   6  -3   1 1575.91 311.695   9
  -6   3  -2 3822.12 492.354   7
   6  -3   2 3290.76 456.527   9
  -6   3  -3 19.4144 124.394   7
   6  -3   3 89.2411 118.546  19
   6  -3   3 271.072 194.796   9
  -6   3  -4 2742.20 402.762   7
   6  -3   4 2678.24 398.147  19
  -6   3  -5 1534.32 301.380   7
   6  -3   5 1719.12 323.059  19
   6  -3   6 14042.3 1031.98  19
  -6   3  -6 13241.3 948.034   7
   6  -3   7 84.5254 103.264  19
   6  -3   8 42.9454 111.413  19
   6  -3   9 4697.86 541.973  19
   6  -3  10 2534.96 388.192  19
   6  -3  11 13915.8 953.826  19
   6  -3  12 192.936 105.449  19
  -6   3 -12 1.77982 70.1489  13
  -6   3 -13 3883.01 398.004  13
  -6   3 -14 726.102 147.911  13
  -6   2   7 81.6436 71.5728   7
   6  -2  -7 127.536 92.1342  16
   6  -2  -6 7620.87 600.538   6
   6  -2  -6 7733.17 630.899  16
   6  -2  -5 3215.07 382.536   9
   6  -2  -5 3653.96 427.241  16
   6  -2  -5 3395.37 425.846  15
   6  -2  -4 3503.79 433.362   9
   6  -2  -4 4082.37 467.266  16
   6  -2  -4 4373.24 516.911  15
   6  -2  -3 992.362 220.028  16
   6  -2  -3 621.964 245.967  15
   6  -2  -3 726.885 200.000   9
   6  -2  -2 4105.04 515.082   9
   6  -2  -2 4641.87 509.003  16
   6  -2  -2 5629.88 579.018  15
   6  -2  -1 8301.43 760.646   9
   6  -2  -1 8221.02 728.692  15
   6  -2   0 1758.17 307.606  15
   6  -2   0 1612.09 306.638   9
   6  -2   1 69.4646 97.5369  15
   6  -2   2 4796.68 521.919  19
   6  -2   3 616.247 185.111  19
  -6   2  -4 17197.9 1173.59   7
   6  -2   4 20034.5 1247.50  19
  -6   2  -5 161.246 125.922   7
   6  -2   5-60.3911 108.754  19
   6  -2   6 3929.71 517.002  19
   6  -2   7 8140.59 759.897  19
   6  -2   8 959.209 251.730  19
   6  -2   9-15.5611 115.802  19
   6  -2  10 8542.50 760.396  19
   6  -2  11 672.196 189.905  19
   6  -2  12 168.068 128.493  19
  -6   2 -12 515.626 201.345  13
  -6   2 -13 681.688 184.156  13
  -6   2 -14 1201.42 216.452  13
  -6   2 -15 4493.25 394.357  13
   6  -1  -8 2142.25 292.341  16
   6  -1  -7-42.7482 92.7607  16
   6  -1  -7-9.76427 72.7228  15
   6  -1  -6 4198.81 444.678   6
   6  -1  -6 4251.99 473.930  16
   6  -1  -6 4211.41 488.465  15
   6  -1  -5 242.962 130.514  16
   6  -1  -5 367.583 190.739  15
   6  -1  -4 813.319 210.553  16
   6  -1  -4 790.481 239.140  15
   6  -1  -4 1099.36 223.068   9
   6  -1  -3 48.3304 100.751  16
   6  -1  -3 235.914 103.193  15
   6  -1  -3 228.553 155.501   9
   6  -1  -2 9149.88 788.111   9
   6  -1  -2 9682.15 761.356  16
   6  -1  -2 9897.39 814.785  15
   6  -1  -1 2533.06 384.800  15
   6  -1  -1 2831.87 402.582   9
   6  -1   0 9481.60 771.440  15
   6  -1   1 1804.69 297.894  15
   6  -1   2 3779.46 456.834  19
   6  -1   2 3855.11 428.749  15
   6  -1   3 7750.89 693.127  19
   6  -1   4 2060.56 350.505  19
   6  -1   5 8093.80 741.276  19
   6  -1   6 6549.16 672.027  19
   6  -1   7 5299.11 589.045  19
   6  -1   8 35075.5 1915.74  19
   6  -1   9 16859.9 1175.41  19
   6  -1  10 1529.56 312.425  19
   6  -1  11 431.238 186.422  19
   6  -1  12 792.058 196.265  19
  -6   1 -12 789.944 211.199  13
  -6   1 -13 261.019 117.875  20
  -6   1 -13 91.3998 123.505  13
  -6   1 -14 5265.40 468.155  20
  -6   1 -14 5188.82 496.570  13
  -6   1 -15 3005.54 338.701  13
   6   0  -9 595.582 168.275  16
   6   0  -8 9933.08 724.967  16
   6   0  -8 9114.12 683.449  15
   6   0  -7 1843.91 308.495  16
   6   0  -7 1804.29 309.897  15
   6   0  -6 13739.0 983.658  16
   6   0  -6 14501.6 1007.19  15
   6   0  -5-60.1950 141.761  15
   6   0  -5 80.6683 108.217  12
   6   0  -4 1646.27 329.547  15
   6   0  -4 1680.86 301.512  12
   6   0  -3 1865.01 328.741  15
   6   0  -3 1927.83 317.754   9
   6   0  -3 1715.89 318.731  12
   6   0  -2 5619.73 576.230   9
   6   0  -2 6510.81 627.471  15
   6   0  -2 5427.56 563.704  12
   6   0  -1 155.966 106.517  12
   6   0   1 71.8203 97.9257  18
  -6   0  -1 595.126 360.973   4
   6   0   2 576.950 191.977  19
   6   0   2 791.998 196.472  18
  -6   0  -2 616.740 357.024   4
   6   0   3 1762.63 314.446  19
  -6   0  -3 2389.63 652.530   4
   6   0   4 14402.1 999.311  19
  -6   0  -4 12684.9 1623.21   4
   6   0   5 8027.18 726.330  19
  -6   0  -5 7852.49 1231.40   4
   6   0   6 1111.22 271.277  19
  -6   0  -6 1195.22 460.869   4
   6   0   7 259.476 150.956  19
   6   0   8 25599.9 1525.90  19
   6   0   9 7351.44 713.174  19
   6   0  10 1668.24 322.540  19
   6   0  11-49.9007 88.0572  19
  -6   0 -12 13896.2 908.611  11
   6   0  12 12496.0 917.393  19
  -6   0 -12 13159.2 957.266  13
  -6   0 -13 928.831 228.958  13
  -6   0 -14 8687.42 678.489  20
  -6   0 -14 8142.04 662.800  13
  -6   0 -15 9159.26 660.748  20
  -6   0 -15 9103.06 655.953  13
  -6   0 -16 8145.30 556.351  21
  -6   0 -16 8682.51 581.940  20
   6   1 -10 1126.01 198.313  16
   6   1  -9 655.231 176.362  16
   6   1  -8 21409.5 1210.58  15
   6   1  -7 408.714 159.288  20
   6   1  -7 643.721 201.866  15
   6   1  -7 414.582 163.290  12
   6   1  -6 2930.57 406.798  20
   6   1  -6 3691.41 471.751  15
   6   1  -6 3463.72 458.986  12
   6   1  -5 723.867 196.794  20
   6   1  -5 1091.91 262.394  15
   6   1  -5 787.798 241.038  12
   6   1  -4 20185.6 1268.96  15
   6   1  -4 19045.9 1232.96  12
   6   1  -3 24851.8 1433.87  12
   6   1  -2 11558.3 889.166  18
   6   1  -2 12963.5 902.852  12
   6   1  -1-166.320 143.765  18
  -6  -1   1 228.767 232.225   4
   6   1  -1 3.24549 97.1536  12
   6   1   0 6469.64 594.992  18
  -6  -1   0 5476.84 1047.26   4
   6   1   1 9045.92 704.874  18
  -6  -1  -1 8676.69 1304.88   4
   6   1   2 84.7295 130.784  19
   6   1   2 150.162 103.492  18
   6   1   3 988.134 224.920  19
  -6  -1  -3 1523.63 473.940   4
   6   1   4 35261.1 1809.35  19
  -6  -1  -4 30099.0 2576.42   4
   6   1   5 211.117 143.789  19
  -6  -1  -5 316.278 234.327   4
   6   1   6 863.112 250.419  19
  -6  -1  -6 745.189 340.440   4
   6   1   7 15907.3 1101.56  19
   6   1   8 9256.11 809.582  19
   6   1   9 5788.14 616.755  19
   6   1  10 346.164 180.924  19
   6   1  11-12.1064 75.0503  19
  -6  -1 -11 292.317 158.325  13
  -6  -1 -12 3866.06 456.795  11
  -6  -1 -12 4504.45 502.100  13
  -6  -1 -13 1698.27 287.721  11
  -6  -1 -13 1388.65 262.425  13
  -6  -1 -14 209.201 120.402  11
  -6  -1 -14-26.8350 92.6959  13
  -6  -1 -15 1716.47 267.120  11
  -6  -1 -15 1879.67 287.284  20
  -6  -1 -16 34.9256 41.5047  21
  -6  -1 -16-62.1792 83.2660  11
  -6  -1 -16 148.872 84.0297  20
   6   2  -9 1097.38 230.415  20
   6   2  -8 2391.41 366.993  20
   6   2  -8 2393.18 329.626  15
   6   2  -8 2852.21 396.933  12
   6   2  -7 7006.74 662.341  20
   6   2  -7 6323.18 618.406  15
   6   2  -7 7275.35 678.300  12
   6   2  -6 17201.2 1189.00  20
   6   2  -6 17099.9 1149.65  15
   6   2  -6 20328.1 1245.69  12
   6   2  -5 154.181 100.670  20
   6   2  -5 57.9249 102.935  15
   6   2  -5 122.941 140.865  12
   6   2  -4 11656.8 929.978  20
   6   2  -4 13975.5 972.736  12
   6   2  -3 1407.31 289.119  20
   6   2  -3 1875.57 341.322  18
   6   2  -3 2142.86 331.859  17
   6   2  -3 1825.17 324.260  12
   6   2  -2 530.028 170.626  18
   6   2  -2 213.039 76.7002  12
   6   2  -1 827.583 211.019  18
  -6  -2   1 318.588 237.211   4
   6   2  -1 711.681 202.322  12
   6   2   0 75.0249 76.7703  18
  -6  -2   0 99.2520 154.212   4
   6   2   1 184.607 133.019  18
  -6  -2  -1 231.772 211.580   4
  -6  -2  -2 61534.0 3837.00   4
  -6  -2  -3 61281.7 3516.27   3
  -6  -2  -3 61281.1 3785.73   4
  -6  -2  -4 3280.95 705.936   4
   6   2   5 85.4474 115.630  19
  -6  -2  -5-4.34258 105.205   9
  -6  -2  -5 60.3987 276.543   4
  -6  -2  -6 5020.13 556.963   9
   6   2   6 5347.50 580.112  19
   6   2   7 322.651 143.216  19
  -6  -2  -7 162.394 144.406   9
   6   2   8 2258.85 383.944  19
  -6  -2  -8 1845.94 342.712   9
   6   2   9 128.807 122.772  19
  -6  -2  -9-40.9273 154.272   9
  -6  -2 -10 12140.3 997.784   9
   6   2  10 15837.9 1078.70  19
   6   2  11 2282.94 363.787  19
  -6  -2 -11 2737.56 428.336   9
  -6  -2 -11 2268.70 341.382  13
  -6  -2 -12 1115.82 256.844  11
  -6  -2 -12 1498.77 302.384   9
  -6  -2 -12 1452.81 272.544  13
  -6  -2 -13 1926.03 314.929  11
  -6  -2 -13 1877.60 339.332   9
  -6  -2 -14 58487.6 2653.35  11
  -6  -2 -15 5460.74 514.059  11
  -6  -2 -15 7041.36 588.623  20
  -6  -2 -16 60.7939 64.8099  11
  -6  -2 -16 27.4266 64.4553  20
   6   3 -10 90.1378 67.8045  20
   6   3  -9 8125.90 686.797  20
   6   3  -9 8504.34 676.356  12
   6   3  -8 10304.3 817.561  20
   6   3  -8 9761.20 784.656  12
   6   3  -7 10198.4 838.118  20
   6   3  -7 10833.9 848.314  17
   6   3  -7 9320.83 755.135  15
   6   3  -7 9796.16 815.765  12
   6   3  -6 5096.13 578.653  20
   6   3  -6 4200.92 506.179  17
   6   3  -6 4818.97 533.403  15
   6   3  -6 4888.85 561.918  12
   6   3  -5 910.645 237.718  20
   6   3  -5 1021.24 247.326  18
   6   3  -5 1145.56 260.086  17
   6   3  -5 983.718 234.125  12
   6   3  -4 3154.94 448.627  20
   6   3  -4 3524.94 448.857  18
   6   3  -4 2976.03 393.836  17
   6   3  -4 3336.25 443.928  12
   6   3  -3 384.551 152.721  20
   6   3  -3 613.871 188.522  18
   6   3  -3 609.134 173.104  17
   6   3  -3 544.551 192.425  12
   6   3  -2 1559.47 309.573  20
   6   3  -2 1813.83 302.444  18
  -6  -3   2 2023.80 625.048   4
   6   3  -2 1668.29 288.463  12
   6   3  -1 9339.28 736.604  18
  -6  -3   1 8286.20 1302.84   4
   6   3  -1 8927.31 700.477  12
   6   3   0 4936.40 498.045  18
  -6  -3   0 4782.05 928.325   4
   6   3   1 2510.35 335.206  18
  -6  -3  -1 2842.36 682.079   4
  -6  -3  -2 31851.6 2512.68   4
  -6  -3  -3 369.130 232.661   3
  -6  -3  -3 450.195 258.029   4
  -6  -3  -4 2698.51 609.106   3
  -6  -3  -4 2366.64 528.242   4
  -6  -3  -5 1968.85 534.471   3
  -6  -3  -5 1921.05 317.198   9
  -6  -3  -6 25523.0 2150.32   3
  -6  -3  -6 24989.1 1443.76   9
  -6  -3  -7 819.899 363.764   3
  -6  -3  -7 1826.98 324.225   9
  -6  -3  -8 17362.6 1179.26   9
   6   3   9 3737.21 476.382  19
  -6  -3  -9 2914.39 454.750   9
   6   3  10 3643.75 473.178  19
  -6  -3 -10 3726.84 505.406   9
   6   3  11 302.098 160.341  19
  -6  -3 -11 227.806 118.793   9
  -6  -3 -12 10760.3 840.165  11
  -6  -3 -12 10171.6 878.663   9
  -6  -3 -13 13053.0 947.849  11
  -6  -3 -13 13371.5 991.063   9
  -6  -3 -14 1901.63 312.194  11
  -6  -3 -14 1498.32 277.456   9
  -6  -3 -15 7039.16 587.586  11
  -6  -3 -15 7130.55 600.935  20
  -6  -3 -16 51.8077 90.4927  11
  -6  -3 -16 146.212 92.0976  20
   6   4 -10 604.002 155.195  20
   6   4 -10 573.017 150.155  12
   6   4  -9 10641.9 804.313  20
   6   4  -9 10202.8 757.833  12
   6   4  -8 12726.5 941.777  20
   6   4  -8 10981.4 872.509  17
   6   4  -8 13000.4 919.103  12
   6   4  -7 3462.74 471.128  20
   6   4  -7 3084.95 418.592  17
   6   4  -7 3156.01 438.498  12
   6   4  -6 1888.10 354.924  20
   6   4  -6 1353.20 272.272  17
   6   4  -6 1344.34 294.359  12
   6   4  -5 1839.18 343.367  20
   6   4  -5 1854.42 310.287  18
   6   4  -5 2344.35 362.676  17
   6   4  -5 2177.66 354.763  12
   6   4  -4 3877.24 496.338  20
   6   4  -4 3936.43 469.296  18
   6   4  -4 4098.42 471.605  17
   6   4  -4 4279.30 514.270  12
   6   4  -3 55.3859 95.1166  20
   6   4  -3-21.9108 124.984  18
   6   4  -3-91.5889 64.8717  17
   6   4  -3 107.142 122.180  12
   6   4  -2 24226.3 1481.12  20
   6   4  -2 26880.8 1480.33  18
   6   4  -2 27874.9 1489.66  12
   6   4  -1 3028.80 370.670  12
   6   4  -1 2669.92 374.892  18
  -6  -4   1 2171.27 632.293   4
   6   4   0 603.836 168.548  18
  -6  -4   0 517.712 309.484   4
   6   4   1 11912.4 835.792  18
  -6  -4  -1 10749.3 1368.06   4
  -6  -4  -2 49536.6 3226.60   4
  -6  -4  -3 27709.6 2257.42   3
  -6  -4  -4 2966.80 676.054   3
  -6  -4  -5 2513.39 619.931   3
  -6  -4  -5 2130.34 338.268   9
  -6  -4  -6 8462.11 1215.96   3
  -6  -4  -6 7143.27 658.236   9
   6   4   6 6873.43 596.275  18
  -6  -4  -7 8148.44 1224.04   3
  -6  -4  -7 8118.87 722.309   9
   6   4   7 5989.70 1066.43   2
  -6  -4  -8-251.778 115.681   9
   6   4   8 71.9559 137.788   2
  -6  -4  -9 389.212 193.066   9
   6   4  10 1167.73 266.491  19
  -6  -4 -10 832.392 233.751   9
  -6  -4 -11 59.1048 129.678   9
  -6  -4 -12 2958.15 412.428  11
  -6  -4 -12 3235.32 468.964   9
  -6  -4 -13 3261.54 432.577  11
  -6  -4 -13 3139.61 447.300   9
  -6  -4 -14 4276.67 475.832  11
  -6  -4 -14 4770.37 514.364   9
  -6  -4 -15 16072.7 967.718  11
  -6  -4 -15 16855.7 978.217  20
  -6  -4 -15 14587.5 941.975   9
  -6  -4 -16 4823.50 411.153  11
  -6  -4 -16 4573.41 402.779  20
   6   5 -10 6800.33 564.120  20
   6   5 -10 6631.71 520.612  12
   6   5  -9 17404.5 1085.57  20
   6   5  -9 18772.7 1097.21  17
   6   5  -9 15471.3 1010.73  12
   6   5  -8 26.7507 77.5840  20
   6   5  -8 113.425 106.185  17
   6   5  -8 281.244 155.049  12
   6   5  -7 11556.7 906.668  20
   6   5  -7 11153.4 855.817  17
   6   5  -7 10024.8 834.830  12
   6   5  -6 5507.60 617.938  20
   6   5  -6 5581.84 574.022  17
   6   5  -6 5779.01 615.168  12
   6   5  -5 3836.33 498.879  20
   6   5  -5 3333.51 425.994  18
   6   5  -5 3505.00 453.803  17
   6   5  -5 3357.67 462.396  12
   6   5  -4 40243.4 2089.48  20
   6   5  -4 36806.6 1963.87  18
   6   5  -4 41085.3 2021.27  17
   6   5  -4 41837.3 2069.25  12
   6   5  -3 3623.33 469.601  20
   6   5  -3 3749.50 454.162  18
   6   5  -3 4601.77 511.743  12
   6   5  -2 249.234 114.369  12
   6   5  -2 218.380 148.880  18
  -6  -5   2 177.661 204.904   4
   6   5  -1 1425.54 272.650  12
   6   5  -1 1527.72 273.659  18
  -6  -5   1 1012.04 445.204   4
   6   5   0 1624.73 268.268  12
   6   5   0 1615.44 293.032  18
  -6  -5   0 1119.43 447.949   4
   6   5   1 7165.18 615.730  18
   6   5   1 6624.25 566.771  12
  -6  -5  -1 5749.82 970.098   4
  -6  -5  -2 1612.08 550.326   3
   6   5   2 1334.88 254.570  18
  -6  -5  -3 2862.57 674.541   3
   6   5   3 2130.47 323.652  18
  -6  -5  -4 19421.5 1921.89   3
  -6  -5  -4 16886.9 1089.46   9
   6   5   4 17936.5 1103.06  18
   6   5   5 104.312 149.636  18
  -6  -5  -5 78.7567 142.819   9
  -6  -5  -6 58.2776 131.416   3
   6   5   6 379.720 150.715  18
  -6  -5  -6 616.077 224.079   9
   6   5   7 758.089 217.325  18
  -6  -5  -7 911.478 260.878   9
  -6  -5  -8 49449.1 2455.27   9
  -6  -5  -9 15668.3 1136.76   9
  -6  -5 -10 3229.22 478.492   9
  -6  -5 -11 123.277 99.9023  11
  -6  -5 -11 132.936 148.102   9
  -6  -5 -12 10470.9 834.808  11
  -6  -5 -12 11808.9 947.010   9
  -6  -5 -13 110.639 108.988  11
  -6  -5 -13-16.9677 110.801   9
  -6  -5 -14 9134.53 696.184  11
  -6  -5 -14 8895.88 675.018  20
  -6  -5 -14 9234.68 736.638   9
  -6  -5 -14 8853.54 681.320   5
  -6  -5 -15 447.425 130.150  11
  -6  -5 -15 368.480 113.827  20
  -6  -5 -15 587.064 141.908   9
   6   6 -10 13.6975 55.1240  17
   6   6 -10-23.3717 52.8427  12
   6   6  -9 1317.52 246.822  20
   6   6  -9 1780.69 281.938  17
   6   6  -9 1397.54 245.479  12
   6   6  -8 65.6991 116.053  20
   6   6  -8 8.54323 93.3418  17
   6   6  -8 340.433 157.780  12
   6   6  -7 1727.91 309.954  20
   6   6  -7 1934.17 319.913  17
   6   6  -7 1980.85 336.987  12
   6   6  -6 9696.98 814.023  20
   6   6  -6 8933.52 766.322  17
   6   6  -6 9929.24 816.076  12
   6   6  -5 253.510 163.858  20
   6   6  -5 306.841 126.344  12
   6   6  -4 10725.8 860.289  20
   6   6  -4 10818.9 811.283  18
   6   6  -4 9993.73 833.807  12
   6   6  -3 10677.5 816.985  18
   6   6  -3 10658.7 860.968  14
   6   6  -3 11850.7 899.365  12
   6   6  -2 249.115 175.761  12
   6   6  -2 230.807 156.535  18
   6   6  -2 21.3859 98.1064  14
   6   6  -1-120.516 125.138  12
   6   6  -1 114.096 94.5913  18
   6   6  -1 146.358 107.628  14
   6   6   0 6362.45 592.386  18
   6   6   0 5109.91 527.837  12
  -6  -6  -1 38981.8 2940.78   3
   6   6   1 35812.0 1832.15  18
   6   6   1 33003.6 1727.39  12
  -6  -6  -2 30904.7 2627.31   3
   6   6   2 33381.5 1738.47  18
   6   6   2 31995.8 1631.49  12
  -6  -6  -3 170.257 198.784   3
   6   6   3 506.029 204.964  18
  -6  -6  -4 585.443 340.633   3
   6   6   4 258.965 154.067  18
  -6  -6  -4 289.934 147.504   9
  -6  -6  -5-272.640 244.189   3
   6   6   5 87.6189 128.549  18
  -6  -6  -5-38.3472 83.2683   9
  -6  -6  -6 18326.5 1172.55   9
   6   6   6 15923.5 1083.45  18
  -6  -6  -7 6007.73 638.873   9
   6   6   7 7212.01 658.568  18
  -6  -6  -8 19636.4 1290.48   9
   6   6   8 18762.6 1189.40  18
   6   6   9 540.211 193.947  18
  -6  -6  -9 481.159 216.577   9
  -6  -6 -10 509.747 159.324  11
  -6  -6 -10 976.199 266.386   9
  -6  -6 -11 903.566 225.211  11
  -6  -6 -11 1191.63 314.791   9
  -6  -6 -12 7318.79 642.747  11
  -6  -6 -12 7176.92 702.600   9
  -6  -6 -13 4812.04 482.458  11
  -6  -6 -13 4912.60 537.541   9
  -6  -6 -14 1169.26 219.618  11
  -6  -6 -14 991.265 205.680   5
  -6  -6 -14 1026.52 227.876   9
  -6  -6 -15 352.983 111.357  11
  -6  -6 -15 147.431 71.1291   9
   6   7 -10 6737.09 508.526  17
   6   7  -9 933.092 191.432  17
   6   7  -9 838.947 173.273  12
   6   7  -8-8.35689 97.6777  17
   6   7  -8 102.105 61.2276  12
   6   7  -7 2002.42 309.077  17
   6   7  -7 1390.55 293.912  12
   6   7  -6 612.088 183.201  12
   6   7  -5-37.5217 119.346  12
   6   7  -5 2.97810 80.5458  14
   6   7  -4 4716.67 536.546  14
   6   7  -4 4269.49 513.349  12
   6   7  -3 6866.84 630.513  18
   6   7  -3 6992.20 657.286  14
   6   7  -3 7084.57 674.660  12
   6   7  -2 36867.5 1870.02  18
   6   7  -2 35767.2 1858.55  14
   6   7  -2 34477.5 1864.86  12
   6   7  -1 116.861 121.966  12
   6   7  -1 102.679 122.636  18
   6   7  -1 184.830 89.3885  14
   6   7   0 6500.94 630.514  18
   6   7   0 6242.66 601.692  12
   6   7   1 4987.29 553.685  18
   6   7   1 5520.14 549.420  12
   6   7   2 1237.10 257.134  12
   6   7   2 1635.02 312.565  18
   6   7   3 127.381 131.034  12
   6   7   3 272.921 162.613  18
   6   7   4 3053.19 432.276  18
   6   7   5 1261.48 305.688  18
  -6  -7  -5 1532.92 304.384   9
  -6  -7  -6 8998.59 771.302   9
   6   7   6 7979.53 737.770  18
   6   7   7 889.791 259.563  18
  -6  -7  -7 675.262 217.228   9
   6   7   8 2892.10 418.506  18
  -6  -7  -8 3477.30 485.437   9
  -6  -7  -9 11832.4 949.769   9
   6   7   9 12198.0 898.757  18
  -6  -7 -10 2908.32 368.845  11
   6   7  10 2983.55 384.505  18
  -6  -7 -10 3438.20 481.457   9
  -6  -7 -11 7101.89 606.231  11
  -6  -7 -11 7692.27 731.499   9
  -6  -7 -12 4718.56 454.644  11
  -6  -7 -12 5087.15 547.657   9
  -6  -7 -13-142.736 101.557  11
  -6  -7 -13 55.1494 92.7480   9
  -6  -7 -14 3657.71 389.858   9
   6   8  -9 220.910 102.705  17
   6   8  -9 291.616 88.2520  12
   6   8  -8 195.847 93.0912  17
   6   8  -8 169.570 69.7072  12
   6   8  -7 3.70376 82.1891  17
   6   8  -7 322.415 145.643  12
   6   8  -6 68.7516 80.3400  14
   6   8  -6 16.8391 162.815  12
   6   8  -5 272.781 152.456  12
   6   8  -5 412.898 187.090  14
   6   8  -4 32565.8 1759.82  14
   6   8  -4 33122.7 1777.55  12
   6   8  -3 946.432 239.251  12
   6   8  -3 1033.25 222.902  14
   6   8  -2-21.2409 107.355  12
   6   8  -2 108.372 140.444  18
   6   8  -2 97.1518 92.2511  14
   6   8  -1 196.443 139.709  12
   6   8  -1-61.8604 123.446  18
   6   8   0 3797.05 484.915  18
   6   8   0 4035.70 484.416  12
   6   8   1 3057.43 433.922  18
   6   8   1 3779.96 468.720  12
   6   8   2 1171.11 249.717  12
   6   8   2 831.873 273.960  18
   6   8   3 8248.81 749.151  18
   6   8   3 8334.94 702.327  12
   6   8   4 6893.95 680.988  18
   6   8   4 7374.53 635.412  12
   6   8   5 446.862 208.594  18
  -6  -8  -6 22580.0 1360.75   9
   6   8   6 22213.9 1383.90  18
  -6  -8  -7 2823.95 417.446   9
  -6  -8  -8 18073.3 1196.17   9
   6   8   9 145.213 102.275  18
  -6  -8  -9 83.6504 108.646   9
  -6  -8 -10 8493.57 733.347   9
   6   8  10 7198.44 626.958  18
  -6  -8 -11 4085.59 487.440   9
  -6  -8 -12 507.923 193.245   9
  -6  -8 -13 548.076 145.763   9
   6   9  -8 147.119 68.6896  17
   6   9  -8 139.557 67.4413  12
   6   9  -7 26.4558 83.0261  17
   6   9  -7-31.5566 85.3460  12
   6   9  -6 38.3758 88.0751  14
   6   9  -6-13.6482 83.9121  12
   6   9  -5 20922.7 1229.72  14
   6   9  -5 20102.7 1214.85  12
   6   9  -4 16260.8 1053.70  14
   6   9  -4 16246.0 1076.14  12
   6   9  -3 1177.31 256.359  12
   6   9  -3 997.350 243.016  14
   6   9  -2 1392.47 299.593  12
   6   9  -2 1580.47 275.930  14
   6   9  -1 94.3356 107.887  12
   6   9  -1-50.3684 125.957  18
   6   9   0 12018.5 915.836  18
   6   9   0 13060.0 951.505  12
   6   9   1 432.030 208.345  12
   6   9   1 656.167 213.678  18
   6   9   1 312.909 144.546   8
   6   9   2 3010.15 414.145  12
   6   9   2 3408.40 464.755  18
   6   9   2 3567.03 455.552   8
   6   9   3 5529.82 596.097  18
   6   9   3 4678.78 521.655  12
   6   9   4 358.777 177.942  12
   6   9   4 130.571 149.795  18
   6   9   5-55.6650 105.833  12
   6   9   5 64.0346 100.653  18
   6   9   6 24919.3 1484.14  18
  -6  -9  -7 11291.0 855.667   9
   6   9   7 12468.1 924.683  18
   6   9   8 1917.14 334.001  18
  -6  -9  -8 2267.89 354.535   9
   6   9   9 1867.63 304.203  18
  -6  -9  -9 1579.67 316.598   9
  -6  -9 -10 5786.19 545.630   9
   6   9  10 5344.53 491.317  18
  -6  -9 -11 3106.35 369.872   9
   6   9  11 3643.90 349.356  18
  -6  -9 -12 139.303 88.1569   9
   6  10  -7 2046.63 250.174  17
   6  10  -6 4371.00 413.660  12
   6  10  -5 951.045 211.094  12
   6  10  -5 955.866 204.981  14
   6  10  -4 863.873 197.841  12
   6  10  -4 842.093 197.405  14
   6  10  -3 13814.6 888.156  14
   6  10  -3 13574.5 927.589  12
   6  10  -2 6423.80 603.818  12
   6  10  -1 166.289 109.403  12
   6  10   0 6811.14 617.685  18
   6  10   0 7965.40 679.782  12
   6  10   1 3105.02 403.326  12
   6  10   1 2180.14 345.976  18
   6  10   2 661.700 186.150  12
   6  10   2 877.269 239.642  18
   6  10   3 152.839 129.970  12
   6  10   3 420.558 191.445  18
   6  10   4 105.355 91.7272  12
   6  10   4 136.406 106.679  18
   6  10   5 11918.6 887.608  18
   6  10   5 12175.7 828.541  12
   6  10   6 22751.9 1330.03  18
   6  10   7 110.205 79.8057  18
   6  10   8 895.186 210.435  18
   6  10   9-15.4592 85.2504  18
  -6 -10  -9-75.3186 85.1366   9
   6  10  10 4760.33 404.681  18
   6  11  -5 1898.59 239.935  12
   6  11  -4 5573.19 464.760  12
   6  11  -3 1679.91 257.886  12
   6  11  -2 4821.65 463.140  12
   6  11  -1 372.873 104.200  12
   6  11   0 3593.97 403.208  12
   6  11   1 642.726 183.515  12
   6  11   1 760.202 180.440  18
   6  11   2 2481.62 328.095  12
   6  11   2 2606.57 341.557  18
   6  11   3 232.428 106.064  12
   6  11   3 232.457 146.515  18
   6  11   4 637.219 161.933  12
   6  11   4 698.457 178.916  18
   6  11   5 2055.50 273.981  12
   6  11   5 2044.64 306.909  18
   6  11   6 543.158 163.874  18
   6  11   7 439.545 129.101  18
   6  11   8 426.651 120.691  18
   6  12  -1 2661.50 287.358  12
   6  12   0 9807.13 631.934  12
   6  12   1 803.160 154.486  12
   6  12   2 1938.76 242.347  12
   6  12   3 259.849 97.6564  12
   7  -4  -1 30023.1 1459.09   9
  -7   4   1 32345.4 1475.18   7
   7  -4   0 13942.5 863.795   9
  -7   4   0 15472.5 886.512   7
   7  -4   1 10808.6 758.098   9
  -7   4  -1 12441.9 788.078   7
  -7   4  -2 253.432 107.731   7
   7  -4   2 182.285 101.562   9
   7  -4   3 4452.40 464.998   9
  -7   4  -3 5614.88 497.473   7
  -7   4  -4 1493.07 241.078   7
   7  -4   4 1527.63 234.173  19
   7  -4   4 1506.38 255.988   9
   7  -4   5 3944.24 415.161  19
   7  -4   5 4587.61 454.087   9
  -7   4  -5 4108.92 414.589   7
  -7   4  -6 74.6567 86.4694   7
   7  -4   6 76.2428 97.4319  19
   7  -4   6 123.031 96.1279   9
   7  -4   7 145.453 100.845  19
   7  -4   7 131.970 83.4077   9
   7  -4   8 3088.36 359.902  19
   7  -4   9 1127.12 206.084  19
   7  -4  10 1365.05 210.867  19
  -7   4 -10 1509.60 219.987  13
  -7   3   3 4625.60 411.024   7
   7  -3  -3 3500.40 347.958   9
  -7   3   2 2542.74 327.804   7
   7  -3  -2 2407.46 319.592   9
  -7   3   1 1599.36 272.975   7
   7  -3  -1 1361.91 248.816   9
  -7   3   0 13582.6 920.322   7
   7  -3   0 13208.4 913.129   9
  -7   3  -1 2842.31 399.119   7
   7  -3   1 2498.18 359.700   9
  -7   3  -2 734.600 200.306   7
   7  -3   2 895.226 213.418   9
  -7   3  -3 1054.84 229.402   7
   7  -3   3 1004.15 242.879   9
   7  -3   4 7091.74 635.196  19
   7  -3   4 8816.06 720.470   9
  -7   3  -4 7223.15 641.121   7
   7  -3   5 6885.11 643.096  19
   7  -3   5 7788.99 687.022   9
  -7   3  -5 8074.52 657.521   7
   7  -3   6 4351.42 491.668  19
   7  -3   6 4584.13 501.028   9
  -7   3  -6 4572.96 461.930   7
   7  -3   7 791.788 224.769  19
   7  -3   7 895.767 231.209   9
   7  -3   8 859.141 218.724  19
   7  -3   9 2483.45 354.802  19
   7  -3  10-105.750 111.649  19
   7  -3  11 3581.84 385.962  19
  -7   3 -11 3671.55 385.781  13
   7  -3  12 47.1407 56.6406  19
  -7   3 -12 1.90421 42.8798  13
  -7   2   5 6034.43 471.065   7
  -7   2   4 1978.43 286.820   7
   7  -2  -3 21645.5 1200.55   9
   7  -2  -3 22537.8 1238.63  15
   7  -2  -2-7.83498 76.8789  15
   7  -2  -2-46.2613 84.8358   9
   7  -2  -1 1671.50 300.685  15
   7  -2  -1 1372.03 268.864   9
   7  -2   0 6077.76 601.279   9
   7  -2   0 5532.70 542.641  15
   7  -2   1 19103.0 1227.79   9
   7  -2   1 18395.8 1116.97  15
  -7   2  -2 9130.68 785.911   7
   7  -2   2 8382.26 771.020   9
  -7   2  -3 6701.73 660.679   7
   7  -2   3 7386.00 652.635  19
  -7   2  -4 5899.11 605.004   7
   7  -2   4 6321.41 623.687  19
  -7   2  -5 25486.5 1424.76   7
   7  -2   5 23622.5 1444.13  19
   7  -2   6 4206.65 518.258  19
   7  -2   7 392.112 187.445  19
   7  -2   8 581.068 180.071  19
   7  -2   9 587.855 203.287  19
   7  -2  10 28448.1 1565.11  19
   7  -2  11 13625.7 925.145  19
   7  -2  12 165.960 96.2864  19
  -7   2 -12 243.534 123.843  13
  -7   2 -13 1183.35 200.802  13
   7  -1  -6 49.3877 56.3852  16
   7  -1  -5 14324.5 836.875  16
   7  -1  -5 11310.6 808.934  15
   7  -1  -4 28.9674 71.7374  16
   7  -1  -4 211.109 121.031  15
   7  -1  -3 1917.00 317.113  15
   7  -1  -3 1515.90 266.056   9
   7  -1  -2 4294.27 486.059   9
   7  -1  -2 4298.43 491.949  15
   7  -1  -1 186.994 104.798  15
   7  -1  -1 250.330 130.710   9
   7  -1   0 9390.78 784.298   9
   7  -1   0 7568.59 688.390  15
   7  -1   1 5414.22 549.455  15
   7  -1   2 12010.7 859.521  15
   7  -1   3 2438.52 386.201  19
  -7   1  -4 8106.52 719.334   7
   7  -1   4 8206.13 743.135  19
   7  -1   5 462.260 200.572  19
   7  -1   6 10976.7 908.731  19
   7  -1   7 6607.76 677.989  19
   7  -1   8 3552.94 495.445  19
   7  -1   9 363.064 193.605  19
   7  -1  10 3969.38 498.525  19
   7  -1  11 2451.46 379.857  19
   7  -1  12 408.717 146.746  19
  -7   1 -12 309.102 141.616  13
   7  -1  13 210.694 104.562  19
  -7   1 -13 234.771 102.738  13
  -7   1 -14-6.60294 55.7694  13
   7   0  -7 1317.61 205.349  16
   7   0  -6 1930.56 277.011  16
   7   0  -6 2615.58 328.968  15
   7   0  -5-95.8379 112.360  16
   7   0  -5 143.935 117.697  15
   7   0  -4 2153.39 311.796  16
   7   0  -4 1980.65 351.098  15
   7   0  -3 3409.80 404.373  16
   7   0  -3 4383.43 515.020  15
   7   0  -2 4505.64 506.058   9
   7   0  -2 5019.92 553.946  15
   7   0  -1 57316.6 2692.81   9
   7   0  -1 57505.0 2712.19  15
   7   0   0 14468.3 1023.84  15
   7   0   1 290.506 140.307  15
   7   0   2 2433.31 357.084  15
   7   0   3 3006.26 415.604  19
   7   0   4 789.184 245.226  19
   7   0   5 10696.6 878.761  19
   7   0   6 21212.0 1364.27  19
   7   0   7 17311.7 1210.04  19
   7   0   8 228.645 194.558  19
   7   0   9 300.315 124.121  19
   7   0  10 5954.29 626.892  19
   7   0  11 5.10151 77.9964  19
   7   0  12 365.887 156.241  19
  -7   0 -12 86.5642 81.5679  13
  -7   0 -13 662.274 166.279  13
  -7   0 -14-27.5039 59.2868  20
  -7   0 -14 93.5649 60.5309  13
  -7   0 -15 2005.85 240.884  13
   7   1  -8 1346.05 206.952  16
   7   1  -7 1850.19 272.481  16
   7   1  -7 1932.72 272.271  15
   7   1  -6 5216.62 500.987  16
   7   1  -6 5554.64 528.245  15
   7   1  -5 1436.56 257.289  16
   7   1  -5 1633.45 301.957  15
   7   1  -4 8019.05 668.340  16
   7   1  -4 7782.50 705.298  15
   7   1  -4 7699.60 692.270  12
   7   1  -3 21548.7 1287.26  16
   7   1  -3 25218.0 1437.47  15
   7   1  -3 22504.8 1341.51  12
   7   1  -2 2017.52 347.214  15
   7   1  -2 1415.51 284.067  12
   7   1  -1 11910.9 864.223  12
   7   1   1 2464.27 375.605  18
   7   1   2 8774.68 758.212  19
   7   1   2 9983.58 777.587  18
   7   1   3 13695.4 1026.67  19
   7   1   3 16061.6 1013.48  18
   7   1   4 25290.5 1507.12  19
   7   1   5 54081.5 2645.55  19
   7   1   6 17935.6 1230.82  19
   7   1   7 5507.10 632.771  19
   7   1   8 19160.0 1287.84  19
   7   1   9 4046.27 544.497  19
   7   1  10 128.127 129.824  19
   7   1  11 816.156 227.948  19
  -7  -1 -11 770.459 199.628  13
  -7  -1 -12 7444.19 623.857  11
   7   1  12 8043.97 688.331  19
  -7  -1 -12 7979.99 665.671  13
  -7  -1 -13 481.951 130.284  11
  -7  -1 -13 512.988 136.082  13
  -7  -1 -14 1126.32 197.216  11
  -7  -1 -14 703.868 159.100  13
  -7  -1 -15 2864.01 316.173  20
   7   2  -8 2348.90 300.666  16
   7   2  -8 2995.60 306.481  15
   7   2  -7 3076.19 363.156  15
   7   2  -7 3029.17 377.859  12
   7   2  -6 309.961 131.536  15
   7   2  -6 309.421 146.362  12
   7   2  -5 275.964 145.780  15
   7   2  -5 90.3266 102.429  12
   7   2  -4 308.152 148.670  15
   7   2  -4 135.711 119.909  12
   7   2  -3 433.997 157.355  12
   7   2  -2 43.7474 128.537  18
   7   2  -2 70.5185 103.505  12
   7   2  -1 4733.94 543.610  18
   7   2  -1 4628.20 503.928  12
   7   2   0 17006.7 1134.86  18
   7   2   1 4669.42 523.910  18
   7   2   2 18.9277 70.6867  19
   7   2   2 226.930 117.558  18
   7   2   3 2724.43 401.313  19
   7   2   3 2220.30 343.494  18
   7   2   4 46383.8 2528.42  19
   7   2   4 60405.9 2529.28  18
   7   2   5 13904.8 1043.14  19
   7   2   6 15749.8 1140.52  19
   7   2   7 5128.87 601.361  19
   7   2   8 28055.4 1671.84  19
   7   2   9 36665.4 1997.65  19
   7   2  10 6441.44 673.583  19
   7   2  11 5667.82 606.867  19
   7   2  12 3253.10 409.862  19
  -7  -2 -13 12025.8 846.603  11
  -7  -2 -14 3362.62 382.173  11
  -7  -2 -15 11181.0 727.053  11
  -7  -2 -15 13004.3 798.156  20
   7   3  -9 1946.27 244.036  16
   7   3  -8 2046.22 296.063  12
   7   3  -7 25210.7 1353.72  15
   7   3  -7 27172.2 1435.61  12
   7   3  -6 14992.4 1000.93  15
   7   3  -6 16868.0 1075.45  12
   7   3  -5 16594.8 1088.66  15
   7   3  -5 15855.7 1084.50  12
   7   3  -4 6533.16 632.060  12
   7   3  -3 235.534 99.0228  18
   7   3  -3 311.037 150.921  12
   7   3  -2 14459.9 1023.36  18
   7   3  -2 12510.0 936.962  12
   7   3  -1 22936.9 1383.43  18
   7   3  -1 22792.5 1337.04  12
   7   3   0 5389.33 570.065  18
   7   3   0 5174.93 524.565  12
   7   3   1 4036.76 469.695  18
   7   3   2 1182.78 267.981  19
   7   3   2 1549.25 271.796  18
   7   3   3 7725.19 712.484  19
   7   3   3 6623.05 618.128  18
  -7  -3  -3 5760.29 1054.43   4
   7   3   4 98322.6 4705.10  19
   7   3   4 125836. 4690.78  18
   7   3   5 15239.5 1116.95  19
   7   3   5 15381.2 984.804  18
   7   3   6 463.205 203.691  19
  -7  -3  -7 21433.7 1399.14   9
   7   3   7 22855.0 1439.04  19
   7   3   8 337.356 154.283  19
  -7  -3  -8 107.427 103.061   9
   7   3   9 1854.39 337.075  19
  -7  -3  -9 1292.31 299.173   9
  -7  -3 -10 8671.47 827.247   9
   7   3  10 10504.7 876.336  19
   7   3  11 2440.62 382.136  19
  -7  -3 -11 2480.05 396.844   9
   7   3  12 3312.67 417.946  19
  -7  -3 -12 3221.90 452.430   9
  -7  -3 -13 6188.79 580.359  11
  -7  -3 -14 309.790 128.571  11
  -7  -3 -15 99.4120 86.3882  11
  -7  -3 -15 261.826 120.055  20
  -7  -3 -16-66.7710 55.6386  20
   7   4  -9 292.402 109.364  12
   7   4  -8 16414.2 991.241  12
   7   4  -7 18199.9 1127.92  12
   7   4  -6 1035.70 258.363  15
   7   4  -6 1262.90 263.678  12
   7   4  -5 3768.15 450.431  17
   7   4  -5 2837.63 417.621  12
   7   4  -4 673.186 195.318  18
   7   4  -4 803.866 210.953  17
   7   4  -4 702.002 194.482  12
   7   4  -3 353.207 162.691  18
   7   4  -3 419.279 176.035  12
   7   4  -2 158.173 105.766  18
   7   4  -2 160.870 123.247  12
   7   4  -1 10885.1 881.975  18
   7   4  -1 12980.2 909.205  12
   7   4   0 17786.8 1143.07  18
   7   4   0 16092.2 1047.16  12
   7   4   1 6078.31 608.080  18
   7   4   2 4580.04 504.413  18
  -7  -4  -3 4105.82 882.794   3
   7   4   3 4911.12 532.723  18
   7   4   4 7851.39 672.252  18
  -7  -4  -5 11179.3 892.542   9
   7   4   5 11276.6 826.631  18
  -7  -4  -6 24471.6 1490.63   9
   7   4   6 24678.1 1370.34  18
  -7  -4  -7 407.101 170.661   9
  -7  -4  -8 9838.58 866.515   9
  -7  -4  -9 5652.80 654.389   9
   7   4   9 6694.28 692.703  19
   7   4  10 2623.46 401.093  19
  -7  -4 -10 1790.28 366.209   9
  -7  -4 -11 37713.0 2050.20   9
   7   4  11 37738.8 1984.06  19
  -7  -4 -12 6705.30 623.622  11
  -7  -4 -12 5546.26 620.848   9
  -7  -4 -13 11822.0 852.228  11
  -7  -4 -13 12016.3 910.518   9
  -7  -4 -14 7143.42 610.690  11
  -7  -4 -14 8927.48 697.219   9
  -7  -4 -15 138.096 92.6671  11
  -7  -4 -15 209.819 112.169  20
   7   5  -9 4092.18 376.262  12
   7   5  -8 2282.83 306.725  12
   7   5  -7 710.858 194.402  17
   7   5  -7 388.175 155.716  12
   7   5  -6 1699.98 295.743  17
   7   5  -6 1537.36 264.996  15
   7   5  -6 1442.69 284.033  12
   7   5  -5 3464.00 430.128  18
   7   5  -5 3870.38 455.872  17
   7   5  -5 3454.83 456.355  12
   7   5  -4 129.103 109.942  18
   7   5  -4 173.522 102.784  17
   7   5  -3 2102.89 353.150  18
   7   5  -3 2330.91 367.329  12
   7   5  -2 25252.4 1438.28  18
   7   5  -2 21889.7 1370.22  12
   7   5  -1 4098.85 488.212  18
   7   5  -1 3956.42 474.274  12
   7   5   0 36175.4 1884.56  18
   7   5   0 35362.7 1820.36  12
   7   5   1 229.280 107.086  12
   7   5   1 299.083 167.017  18
   7   5   2 59750.6 2767.36  18
   7   5   3 5947.53 604.861  18
  -7  -5  -4 17752.5 1156.74   9
   7   5   4 18017.7 1153.48  18
  -7  -5  -5 9642.58 801.607   9
   7   5   5 7951.62 715.092  18
   7   5   6 2379.46 356.468  18
  -7  -5  -6 2197.45 359.041   9
  -7  -5  -7 7151.87 702.745   9
   7   5   7 6483.89 610.513  18
  -7  -5  -8 9345.27 831.236   9
  -7  -5  -9 52869.7 2638.52   9
   7   5  10 775.250 238.229  19
  -7  -5 -10 871.021 278.058   9
  -7  -5 -11 13687.6 1053.31   9
   7   5  11 13839.0 1001.64  19
  -7  -5 -12 11484.3 857.789  11
  -7  -5 -12 12256.3 945.192   9
  -7  -5 -13 200.685 83.2832  11
  -7  -5 -13 140.510 116.105   9
  -7  -5 -14 3786.40 404.170  11
  -7  -5 -14 3560.09 426.489   9
  -7  -5 -15 744.235 165.350  11
  -7  -5 -15 689.336 153.538  20
  -7  -5 -15 503.575 132.056   9
   7   6  -9 496.346 116.166  12
   7   6  -8 67.2955 59.4622  17
   7   6  -8-29.2012 70.0565  12
   7   6  -7 3121.31 371.621  17
   7   6  -7 3296.66 392.969  12
   7   6  -6 1693.17 288.556  17
   7   6  -6 1538.35 286.563  12
   7   6  -5 5995.96 560.932  18
   7   6  -5 6125.98 583.713  17
   7   6  -5 7600.17 672.644  12
   7   6  -4 2605.86 370.482  18
   7   6  -4 2038.98 332.235  17
   7   6  -3 8790.73 751.038  18
   7   6  -3 9822.94 806.365  12
   7   6  -2 1640.95 314.811  12
   7   6  -2 2169.30 344.611  18
   7   6  -1 22803.6 1384.45  18
   7   6  -1 24095.4 1399.32  12
   7   6   0 223.547 120.137  12
   7   6   0 161.505 155.240  18
   7   6   1 8547.05 752.198  18
   7   6   1 8693.72 710.377  12
   7   6   2 10908.8 870.098  18
   7   6   2 11171.9 807.718  12
   7   6   3 5156.08 568.676  18
   7   6   4 1033.34 261.622  18
  -7  -6  -5 8844.16 759.715   9
   7   6   5 8863.79 764.028  18
   7   6   6 3043.09 424.044  18
  -7  -6  -6 3681.12 481.575   9
   7   6   7 1840.53 313.339  18
  -7  -6  -7 2328.40 380.666   9
   7   6   8 586.353 201.240  18
  -7  -6  -8 621.191 229.861   9
  -7  -6  -9 1611.95 337.087   9
  -7  -6 -10 2236.21 378.163   9
  -7  -6 -11 249.399 101.792  11
   7   6  11 634.202 194.554  19
  -7  -6 -11 340.547 131.892   9
  -7  -6 -12 10708.1 782.895  11
  -7  -6 -12 10786.5 863.848   9
  -7  -6 -13 1465.76 244.405  11
  -7  -6 -13 1151.96 250.204   9
  -7  -6 -14 673.147 156.360  11
  -7  -6 -14 555.753 129.526  20
  -7  -6 -14 620.339 165.732   9
   7   7  -8 7419.47 538.832  17
   7   7  -8 6269.73 509.818  12
   7   7  -7 36.4842 109.916  17
   7   7  -7 240.135 128.104  12
   7   7  -6 3134.74 379.827  17
   7   7  -6 2958.19 389.376  12
   7   7  -5 3494.99 409.769  17
   7   7  -5 2508.99 374.750  12
   7   7  -4 172.637 116.198  18
   7   7  -4 262.438 122.483  17
   7   7  -4 97.4777 109.320  12
   7   7  -3 3487.30 433.316  18
   7   7  -3 3476.40 450.148  12
   7   7  -2 145.403 99.0649  12
   7   7  -2 116.355 114.325  18
   7   7  -1 2120.82 344.816  12
   7   7  -1 2213.23 352.028  18
   7   7   0 15815.7 1092.22  18
   7   7   0 15928.7 1070.32  12
   7   7   1 5203.15 579.455  18
   7   7   1 5666.61 571.636  12
   7   7   2 23411.5 1351.28  18
   7   7   2 17418.3 1147.15  12
   7   7   3 11427.1 913.302  18
   7   7   4 8742.78 772.965  18
   7   7   5 722.818 236.260  18
  -7  -7  -6 5278.38 572.474   9
   7   7   6 4813.41 545.812  18
   7   7   7 3388.41 452.968  18
  -7  -7  -7 2745.36 425.202   9
  -7  -7  -8 11827.0 925.639   9
   7   7   8 10305.0 830.798  18
   7   7   9 1692.98 318.570  18
  -7  -7  -9 1322.19 313.426   9
  -7  -7 -10 6643.47 589.201  11
  -7  -7 -10 7267.02 698.347   9
  -7  -7 -11 15788.5 984.845  11
  -7  -7 -11 17303.4 1130.20   9
  -7  -7 -12 244.909 81.0299  11
  -7  -7 -12 242.887 164.636   9
  -7  -7 -13 13420.8 817.059  11
  -7  -7 -13 16691.6 981.314   9
  -7  -7 -14 950.854 181.537   9
   7   8  -7 346.928 104.655  17
   7   8  -7 284.825 90.7965  12
   7   8  -6 135.651 91.6743  17
   7   8  -6-124.461 113.494  12
   7   8  -5 2037.80 299.504  17
   7   8  -5 1692.42 285.454  12
   7   8  -4 26171.6 1433.30  17
   7   8  -4 29083.0 1538.23  12
   7   8  -3 3480.04 411.153  18
   7   8  -3 3765.32 461.884  12
   7   8  -2 10657.7 800.245  18
   7   8  -2 9215.20 786.035  12
   7   8  -1 7760.23 698.428  18
   7   8  -1 8552.69 731.760  12
   7   8   0 8060.65 710.760  18
   7   8   0 5592.02 591.775  12
   7   8   1 8705.59 770.996  18
   7   8   1 9068.38 747.838  12
   7   8   2 1548.76 272.416  12
   7   8   2 1542.62 328.987  18
   7   8   3 1921.56 310.922  12
   7   8   3 2110.44 359.839  18
   7   8   4 1393.37 288.824  18
   7   8   5 8102.79 746.346  18
   7   8   6 4016.33 510.709  18
  -7  -8  -7 32816.9 1720.81   9
   7   8   7 29304.8 1672.44  18
  -7  -8  -8 3869.80 489.278   9
   7   8   8 3485.92 434.683  18
   7   8   9 3380.30 410.130  18
  -7  -8  -9 2918.54 427.421   9
   7   8  10 528.059 158.567  18
  -7  -8 -10 546.607 197.284   9
  -7  -8 -11 476.541 183.848   9
  -7  -8 -12 3196.28 380.916   9
  -7  -8 -13-57.1805 90.1731   9
   7   9  -7 161.927 85.1209  12
   7   9  -6 813.379 151.936  17
   7   9  -6 772.976 162.030  12
   7   9  -5 540.419 139.568  17
   7   9  -5 836.027 196.144  12
   7   9  -4 9895.48 743.135  12
   7   9  -3 10416.7 792.465  12
   7   9  -2-183.157 112.357  12
   7   9  -2-92.0257 102.799  18
   7   9  -1 138.529 120.462  12
   7   9  -1 389.750 157.760  18
   7   9   0 448.053 150.718  12
   7   9   0 369.431 139.214  18
   7   9   1 2967.52 393.446  12
   7   9   1 3042.60 425.100  18
   7   9   2 2278.74 332.889  12
   7   9   2 2039.38 351.271  18
   7   9   3 2651.28 360.575  12
   7   9   3 2198.84 364.190  18
   7   9   4 15374.2 1052.53  18
   7   9   4 13647.7 917.468  12
   7   9   5 30.9537 93.0190  18
   7   9   6 9276.79 778.840  18
   7   9   7-147.711 111.013  18
  -7  -9  -8 17705.4 1089.71   9
   7   9   8 17878.5 1107.56  18
   7   9   9 110.260 107.961  18
  -7  -9  -9 124.196 92.8157   9
   7   9  10 445.977 142.206  18
  -7  -9 -10 249.547 124.077   9
  -7  -9 -11 1288.98 221.626   9
   7  10  -5 9480.13 634.560  12
   7  10  -4 3522.67 381.260  12
   7  10  -3 3147.13 377.868  12
   7  10  -2 850.805 209.284  12
   7  10  -1 2037.85 317.157  12
   7  10  -1 2375.32 308.200  18
   7  10   0 324.297 107.134  12
   7  10   0 344.753 136.297  18
   7  10   1 1442.12 275.338  12
   7  10   1 1916.77 309.183  18
   7  10   2 20603.5 1233.56  18
   7  10   2 21295.2 1211.98  12
   7  10   3-9.09944 69.6644  12
   7  10   3 92.8747 144.647  18
   7  10   4 12211.2 885.916  18
   7  10   4 12161.9 804.755  12
   7  10   5 1954.47 320.192  18
   7  10   6 2868.58 377.690  18
   7  10   7 10874.5 773.283  18
   7  10   8 1690.17 274.228  18
   7  10   9 6570.08 515.010  18
   7  11  -3 124.056 82.4983  12
   7  11  -2 3410.89 358.884  12
   7  11  -1 56.5849 77.4492  12
   7  11   0 431.066 130.422  12
   7  11   0 373.010 120.089  18
   7  11   1 1044.53 195.255  12
   7  11   1 961.834 188.945  18
   7  11   2 2325.47 288.181  12
   7  11   2 2086.74 287.061  18
   7  11   3 4585.78 443.466  18
   7  11   3 4539.06 413.238  12
   7  11   4 853.215 159.383  12
   7  11   4 730.325 170.829  18
   7  11   5 452.563 152.142  18
   7  11   6 1242.55 210.549  18
   7  11   7 2147.34 262.788  18
   8  -3   1 706.770 148.533   9
   8  -3   2 5071.65 444.995   9
  -8   3  -2 5893.02 457.082   7
   8  -3   3 3472.79 356.903   9
  -8   3  -3 2507.29 287.667   7
  -8   3  -4 1538.63 217.492   7
   8  -3   4 1491.67 240.104   9
   8  -3   5 991.695 197.458   9
   8  -3   6-219.170 100.198  19
   8  -3   6-131.222 88.1214   9
   8  -3   7 2390.89 286.028  19
   8  -3   7 1803.64 248.956   9
   8  -3   8 397.604 131.320  19
   8  -3   9 1418.12 213.104  19
  -8   2   1 6789.74 529.138   7
   8  -2  -1 6932.96 509.570   9
  -8   2   0 10138.1 717.610   7
   8  -2   0 11421.5 743.463   9
  -8   2  -1 2221.17 319.202   7
   8  -2   1 1854.37 290.395   9
  -8   2  -2 663.432 179.432   7
   8  -2   2 743.232 179.638   9
  -8   2  -3 25.5582 81.2838   7
   8  -2   3-70.0426 110.771   9
  -8   2  -4 976.473 207.649   7
   8  -2   4 849.329 206.366   9
   8  -2   5 110.860 96.8955  19
   8  -2   5 102.490 113.568   9
   8  -2   6-25.5746 107.913  19
   8  -2   6 352.839 190.712   9
   8  -2   7 13401.7 896.247  19
   8  -2   8 219.582 120.092  19
   8  -2   9 1094.82 225.832  19
   8  -2  10 1248.10 219.641  19
   8  -2  11 869.241 175.048  19
  -8   2 -11 572.154 148.493  13
  -8   1   3 2806.64 330.354   7
   8  -1  -2 230.582 96.8955  15
   8  -1  -2 190.236 75.4955   9
   8  -1  -1 5029.96 463.342   9
   8  -1  -1 4297.47 434.559  15
   8  -1   0 1915.87 280.696  15
   8  -1   0 1789.80 282.464   9
  -8   1  -1 6700.28 602.070   7
   8  -1   1 5905.75 563.365   9
   8  -1   1 5223.99 492.402  15
  -8   1  -2 150.772 124.188   7
   8  -1   2 370.643 154.415   9
  -8   1  -3 32.5729 93.1666   7
   8  -1   3 179.573 106.236   9
  -8   1  -4 1413.80 260.718   7
   8  -1   4 1062.97 237.990  19
   8  -1   5 12683.3 903.467  19
   8  -1   6-26.6071 77.3956  19
   8  -1   7 2880.11 393.782  19
   8  -1   8 330.105 144.193  19
   8  -1   9-154.802 144.038  19
   8  -1  10 191.008 118.894  19
   8  -1  11 297.024 124.512  19
  -8   1 -11 179.985 106.816  13
   8  -1  12 191.389 86.0386  19
  -8   1 -12 435.033 127.133  13
   8   0  -4 188.500 97.8615  15
   8   0  -3 15638.1 952.847  15
   8   0  -2 0.90153 85.7488  15
   8   0  -1 4109.33 443.691   9
   8   0  -1 4615.16 480.001  15
   8   0   0 705.196 189.173  15
   8   0   0 631.488 183.403   9
   8   0   1 4699.05 516.369   9
   8   0   1 4262.32 472.442  15
   8   0   2 3284.09 405.934  15
   8   0   4 9056.80 750.130  19
   8   0   5 5239.26 575.507  19
   8   0   6 8058.93 737.610  19
   8   0   7 4441.74 527.983  19
   8   0   8 194.368 149.635  19
   8   0   9 22704.7 1372.20  19
   8   0  10 7346.85 665.620  19
   8   0  11 4233.69 451.930  19
  -8   0 -11 2997.09 370.755  13
   8   0  12 90.0434 98.1740  19
  -8   0 -12 165.196 93.4695  13
   8   0  13 1565.81 227.488  19
  -8   0 -13 1915.72 241.876  13
   8   1  -5 2337.04 295.544  15
   8   1  -4 5.88615 73.3761  15
   8   1  -3 12069.1 853.327  15
   8   1  -2 164.428 135.537  15
   8   1  -1 145.739 99.2536  15
   8   1   0 5481.60 550.798   9
   8   1   0 5530.08 571.582  15
   8   1   1 2250.72 356.735  15
   8   1   2 21722.8 1290.89  15
   8   1   3 5907.90 589.160  19
   8   1   4 1441.73 295.985  19
   8   1   5 4998.28 569.465  19
   8   1   6 1241.77 284.320  19
   8   1   7 10494.1 881.138  19
   8   1   8 913.031 270.723  19
   8   1   9 46813.7 2348.32  19
   8   1  10 211.360 124.184  19
   8   1  11 3578.03 438.885  19
  -8  -1 -11 3132.17 378.023  13
  -8  -1 -12 3019.36 331.776  11
   8   1  12 3316.24 392.236  19
  -8  -1 -12 3086.43 349.605  13
   8   1  13 169.258 54.0237  19
   8   2  -6 11639.0 718.796  15
   8   2  -5 1318.97 234.277  15
   8   2  -4 9286.43 717.824  15
   8   2  -3 3656.34 445.390  15
   8   2  -3 3840.03 432.878  12
   8   2  -2 5933.14 584.500  15
   8   2  -2 4514.73 484.116  12
   8   2   1 289.249 116.655  18
   8   2   2 1485.73 284.796  18
   8   2   3 863.900 238.376  19
   8   2   3 759.557 204.292  18
   8   2   4 1002.42 247.394  19
   8   2   4 902.367 212.361  18
   8   2   5 725.496 225.899  19
   8   2   6 4894.45 583.828  19
   8   2   7 91.1477 105.096  19
   8   2   8 9835.14 854.581  19
   8   2   9 5407.57 603.563  19
   8   2  10 108.884 147.212  19
   8   2  11-115.384 103.087  19
  -8  -2 -12 1323.34 235.446  11
   8   2  12 1012.78 223.138  19
  -8  -2 -13 3643.61 372.801  11
   8   2  13 3729.26 388.415  19
  -8  -2 -14 3456.55 335.236  11
   8   3  -6 7020.60 511.122  16
   8   3  -6 7041.19 537.547  15
   8   3  -6 7084.89 551.785  12
   8   3  -5 8460.13 644.471  15
   8   3  -5 7214.37 606.255  12
   8   3  -4 8571.05 693.115  15
   8   3  -4 8239.47 670.964  12
   8   3  -3 15558.4 1043.18  15
   8   3  -3 14882.9 991.077  12
   8   3  -2 98.5258 86.0990  12
   8   3  -1 18190.1 1182.97  18
   8   3  -1 17719.5 1101.83  12
   8   3   0 1677.31 324.584  18
   8   3   1 446.317 173.379  18
   8   3   2 180.297 136.714  18
   8   3   3 5928.72 618.387  19
   8   3   3 5654.50 578.311  18
   8   3   4 59884.7 2770.09  19
   8   3   4 53288.5 2583.66  18
   8   3   5 3402.69 488.572  19
   8   3   5 2446.72 368.729  18
   8   3   6 143.064 147.104  19
   8   3   7 3918.25 524.678  19
   8   3   8 1508.85 345.564  19
   8   3   9 3621.88 493.791  19
   8   3  10 3946.14 497.055  19
   8   3  11 8154.79 724.716  19
   8   3  12-12.4525 61.7110  19
  -8  -3 -13 87.9625 98.7972  11
  -8  -3 -14 1708.46 242.810  11
   8   4  -7-16.4848 58.9403  12
   8   4  -6 13796.8 831.065  15
   8   4  -6 14014.9 868.525  12
   8   4  -5 1609.46 256.603  15
   8   4  -5 1335.44 246.911  12
   8   4  -4 5249.82 512.995  15
   8   4  -4 3089.01 405.932  12
   8   4  -3 225.063 114.946  12
   8   4  -2 371.322 166.597  18
   8   4  -2 370.933 157.983  12
   8   4  -1 3263.36 443.340  18
   8   4  -1 2801.97 386.970  12
   8   4   0 110.564 132.749  18
   8   4   1 31127.2 1723.08  18
   8   4   2 5241.92 563.906  19
   8   4   2 3548.06 469.598  18
   8   4   3 54288.8 2708.99  19
   8   4   3 58767.7 2677.25  18
   8   4   4 75859.5 3402.29  19
   8   4   4 71027.9 3234.40  18
   8   4   5 696.246 301.147  19
   8   4   5 719.059 219.139  18
   8   4   6 4343.31 555.866  19
   8   4   6 3977.06 448.814  18
   8   4   7-36.9678 140.756  19
   8   4   8 8.25796 133.529  19
   8   4   9 27295.2 1635.14  19
   8   4  10 168.520 118.371  19
   8   4  11 696.465 200.485  19
  -8  -4 -12 508.891 153.185  11
   8   4  12 50.0183 94.3672  19
  -8  -4 -13 11094.9 765.849  11
  -8  -4 -14 23686.4 1215.64  11
   8   5  -7 9457.95 628.987  12
   8   5  -6 1971.85 256.641  15
   8   5  -6 2079.21 288.029  12
   8   5  -5 646.550 163.383  15
   8   5  -5 396.761 145.968  12
   8   5  -4 896.681 223.325  12
   8   5  -3 115.697 77.6810  18
   8   5  -3-22.4410 110.121  12
   8   5  -2 3501.02 458.498  18
   8   5  -2 3557.42 448.123  12
   8   5  -1 15027.3 1039.69  18
   8   5  -1 13871.4 965.326  12
   8   5   0 13126.9 964.041  18
   8   5   0 11830.9 868.173  12
   8   5   1 9074.16 783.588  18
   8   5   2 9323.44 786.588  18
   8   5   3 16312.6 1101.20  18
   8   5   4 3489.39 451.629  18
   8   5   5 4310.77 492.355  18
   8   5   6 15287.2 1015.19  18
   8   5   7 134.443 75.3466  18
   8   5   8 3101.72 470.961  19
  -8  -5  -8 3341.24 466.731   9
  -8  -5  -9 28737.5 1681.30   9
   8   5   9 28428.4 1692.79  19
   8   5  10 2014.90 372.810  19
  -8  -5 -10 2060.09 361.517   9
   8   5  11 328.297 152.491  19
  -8  -5 -11 34.1183 133.397   9
  -8  -5 -12 5800.37 545.389  11
  -8  -5 -12 6050.01 603.878   9
   8   5  12 5940.88 536.498  19
  -8  -5 -13 575.524 158.741  11
  -8  -5 -14 137.889 70.9901  11
   8   6  -7 4277.73 383.472  12
   8   6  -6-155.047 91.5213  12
   8   6  -5 234.197 124.643  12
   8   6  -4-40.7760 115.724  18
   8   6  -4 48.8749 81.4851  12
   8   6  -3 557.119 148.413  18
   8   6  -3 1156.37 246.854  12
   8   6  -2 9482.57 769.621  18
   8   6  -2 9775.33 773.373  12
   8   6  -1 509.165 193.801  18
   8   6  -1 340.040 140.757  12
   8   6   0 6812.41 658.964  18
   8   6   0 6571.10 613.776  12
   8   6   1 142.186 114.295  18
   8   6   1 308.582 137.455  12
   8   6   2 1015.32 254.526  18
   8   6   3 29750.0 1659.10  18
   8   6   4 2027.24 333.762  18
   8   6   5 139.090 125.406  18
  -8  -6  -6 20103.3 1391.18   9
   8   6   6 30209.5 1523.99  18
  -8  -6  -7-198.888 169.215   9
   8   6   7 139.839 103.125  18
  -8  -6  -8 37.6194 93.9435   9
   8   6   8 136.647 117.654  18
   8   6   9 4840.73 568.262  19
  -8  -6  -9 2915.82 450.603   9
   8   6  10 1036.93 210.812  19
  -8  -6 -10 346.931 131.419   9
  -8  -6 -11 16862.6 1048.52  11
  -8  -6 -11 16623.2 1130.00   9
   8   6  11 18294.0 1117.39  19
  -8  -6 -12 2043.65 287.131  11
  -8  -6 -12 1961.31 317.596   9
  -8  -6 -13 4942.22 443.495  11
  -8  -6 -13 5619.59 515.733   9
   8   7  -6 255.922 96.8175  12
   8   7  -5 4177.90 431.649  12
   8   7  -4 78.4959 56.9440  18
   8   7  -4 342.704 149.882  12
   8   7  -3 5449.39 518.475  18
   8   7  -3 4563.99 496.597  12
   8   7  -2 30664.5 1666.79  18
   8   7  -2 33750.3 1711.77  12
   8   7  -1 10437.8 849.464  18
   8   7  -1 13364.6 907.128  12
   8   7   0-61.6218 134.688  18
   8   7   0 299.076 131.460  12
   8   7   1 7133.14 676.325  18
   8   7   1 7664.81 643.526  12
   8   7   2 1785.43 322.648  18
   8   7   3 45934.7 2279.84  18
   8   7   4 3749.78 495.433  18
   8   7   5 26.0666 129.556  18
   8   7   6 3585.95 456.993  18
  -8  -7  -6 3361.34 427.750   9
  -8  -7  -7-74.0227 82.5556   9
   8   7   7-81.1752 132.956  18
  -8  -7  -8 46425.4 2294.47   9
   8   7   8 45989.0 2197.77  18
  -8  -7  -9 5636.79 593.394   9
  -8  -7 -10 915.855 194.339  11
   8   7  10 1225.06 249.015  19
  -8  -7 -10 726.461 204.132   9
  -8  -7 -11 12796.3 813.378  11
  -8  -7 -11 13127.7 906.726   9
   8   7  11 12218.6 841.701  19
  -8  -7 -12 1055.39 188.947  11
  -8  -7 -12 851.038 200.918   9
  -8  -7 -13 571.927 153.807   9
   8   8  -6 1321.14 198.262  12
   8   8  -5 1277.57 223.851  12
   8   8  -4 348.007 131.978  12
   8   8  -3 802.649 185.705  18
   8   8  -3 790.836 203.290  12
   8   8  -2 1037.38 226.654  18
   8   8  -2 1374.77 262.788  12
   8   8  -1 135.886 91.7595  18
   8   8  -1 162.207 146.539  12
   8   8   0 545.970 169.014  12
   8   8   0 564.369 180.976  18
   8   8   1 9048.38 758.013  18
   8   8   1 10005.6 751.478  12
   8   8   2 3017.82 432.476  18
   8   8   2 3238.06 392.436  12
   8   8   3 3380.27 450.431  18
   8   8   4 735.862 214.693  18
   8   8   5 7419.39 673.887  18
   8   8   6 2996.30 399.262  18
  -8  -8  -7 6469.57 597.522   9
   8   8   7 7288.90 640.062  18
  -8  -8  -8 25205.0 1432.39   9
   8   8   8 26382.6 1412.33  18
   8   8   9 1755.24 267.038  18
  -8  -8  -9 1685.84 284.865   9
   8   8  10 33.4760 79.6872  19
  -8  -8 -10-46.1310 98.7436   9
  -8  -8 -11-30.8873 106.328   9
  -8  -8 -12 38.5863 58.1716   9
   8   9  -5 240.415 89.9115  12
   8   9  -4 1029.41 196.199  12
   8   9  -3 24792.6 1302.95  12
   8   9  -2 14331.2 895.181  18
   8   9  -2 17138.3 994.380  12
   8   9  -1 124.151 101.298  12
   8   9  -1 169.350 114.114  18
   8   9   0 4284.52 462.597  18
   8   9   0 5196.09 497.408  12
   8   9   1 2319.77 323.300  12
   8   9   1 2593.98 362.767  18
   8   9   2 711.872 164.515  12
   8   9   2 771.713 205.635  18
   8   9   3 7644.18 666.600  18
   8   9   4 4981.34 539.577  18
   8   9   5 15973.5 1048.58  18
   8   9   6 486.291 134.443  18
   8   9   7 1657.14 270.893  18
   8   9   8 1049.57 209.279  18
  -8  -9  -9 1969.88 277.578   9
   8   9   9 2285.19 282.361  18
  -8  -9 -10 5413.64 455.477   9
   8   9  10 4871.69 441.105  19
   8  10  -3 6976.61 517.786  12
   8  10  -2 2621.54 308.844  12
   8  10  -1 547.545 157.645  12
   8  10  -1 726.567 154.969  18
   8  10   0 2714.73 321.536  18
   8  10   0 3402.08 361.861  12
   8  10   1 2223.23 299.389  12
   8  10   1 1918.01 281.028  18
   8  10   2 1282.23 218.607  12
   8  10   2 1314.85 232.079  18
   8  10   3 11041.1 773.655  18
   8  10   4 2003.98 295.537  18
   8  10   5 9339.52 692.631  18
   8  10   6 2209.34 304.490  18
   8  10   7 718.475 164.935  18
   8  10   8 7100.78 524.539  18
   8  11   0 5471.90 425.921  12
   8  11   1 43.4493 50.7078  12
   8  11   1 129.475 83.3528  18
   8  11   2 4990.07 413.169  18
   8  11   3 6594.72 497.958  18
   8  11   4 193.488 110.403  18
   8  11   5 893.142 182.174  18
   8  11   6 919.772 169.721  18
   9  -1   2 226.925 92.9930   9
   9  -1   3 26.9106 67.2013   9
   9  -1   4 127.552 88.5854   9
   9  -1   5 158.548 78.7083   9
   9  -1   6 1106.81 192.074  19
   9  -1   6 1134.91 211.270   9
   9  -1   7 6202.65 497.031  19
   9  -1   7 6208.84 509.635   9
   9  -1   8 4745.64 421.629  19
   9  -1   8 4522.77 414.265   9
   9  -1   9 1301.28 202.333  19
  -9   0   1 27.9513 45.8540   7
  -9   0   0 2554.55 301.171   7
   9   0   0 2562.26 278.407  15
  -9   0  -1 1830.20 255.413   7
   9   0   1 1262.93 194.474  15
   9   0   1 1279.16 211.911   9
  -9   0  -2-54.5698 97.8821   7
   9   0   2 31.5262 64.0401   9
   9   0   3 91.6456 93.0304   9
   9   0   4 210.995 121.209   9
   9   0   5 1770.82 260.123  19
   9   0   6 188.848 106.916  19
   9   0   7 51.9267 73.0206  19
   9   0   8 361.315 126.139  19
   9   0   9 99.7907 78.8494  19
   9   0  10 2168.64 289.278  19
  -9   0 -10 2498.87 281.542  13
   9   0  11 4710.59 411.052  19
   9   1  -2 5271.06 440.222  15
   9   1  -1 856.420 167.890  15
   9   1   0 5088.41 463.280  15
   9   1   1 7188.70 572.218   9
   9   1   1 7259.08 576.393  15
   9   1   2 1690.89 260.705  15
   9   1   2 1817.54 291.002   9
   9   1   5 822.824 210.968  19
   9   1   6 136.250 101.260  19
   9   1   7 518.031 160.474  19
   9   1   8 286.493 144.771  19
   9   1   9 635.571 189.725  19
   9   1  10 587.988 174.151  19
   9   1  11 3757.78 390.026  19
   9   1  12 227.908 96.5473  19
   9   2  -3 282.356 114.951  15
   9   2  -2 2111.69 297.359  15
   9   2  -1 10647.4 753.243  15
   9   2   0 1806.20 283.930  15
   9   2   1 88.1068 119.571  15
   9   2   2 1972.05 297.537  15
   9   2   3 2031.20 315.674  15
   9   2   4 2220.04 336.520  19
   9   2   5 632.906 165.786  19
   9   2   6 3876.42 470.554  19
   9   2   7 7445.50 675.984  19
   9   2   8 876.551 213.498  19
   9   2   9 989.148 237.713  19
   9   2  10 753.741 193.957  19
   9   2  11 1389.10 248.192  19
  -9  -2 -12 402.483 116.356  11
   9   2  12 459.172 140.673  19
   9   3  -4 407.289 111.388  15
   9   3  -3 1076.09 208.067  15
   9   3  -2 1501.13 248.981  15
   9   3  -1 873.936 202.710  15
   9   3   3 2691.99 363.436  18
   9   3   4 60.6339 88.3263  19
   9   3   4 191.817 121.374  18
   9   3   5 51603.5 2478.87  19
   9   3   6 26794.2 1550.39  19
   9   3   7 1555.42 314.261  19
   9   3   8 344.077 156.536  19
   9   3   9-57.9583 153.702  19
   9   3  10 1123.05 236.219  19
   9   3  11 1377.16 259.889  19
  -9  -3 -12 1689.77 238.535  11
   9   3  12 1479.00 240.335  19
  -9  -3 -13 45.8271 41.9527  11
   9   4  -4 2982.29 324.594  15
   9   4  -4 3266.77 326.351  12
   9   4  -3 287.714 128.877  15
   9   4  -3 313.897 106.068  12
   9   4  -2 79.4464 70.8686  15
   9   4  -2 217.014 116.448  12
   9   4   0 124.910 106.941  18
   9   4   1 81.6597 93.7048  18
   9   4   2-136.278 106.440  18
   9   4   3 4579.59 505.552  19
   9   4   3 4504.80 492.228  18
   9   4   4 4434.56 509.054  19
   9   4   4 4275.62 472.836  18
   9   4   5 10990.1 855.240  19
   9   4   5 8195.33 688.171  18
   9   4   6 3388.26 478.555  19
   9   4   7 3574.73 485.567  19
   9   4   8 216.498 149.700  19
   9   4   9 2741.70 412.159  19
   9   4  10 244.147 123.905  19
   9   4  11 5384.51 520.201  19
  -9  -4 -12 6858.33 521.478  11
   9   4  12 4968.97 464.882  19
  -9  -4 -13 4641.19 395.289  11
   9   5  -4 142.843 80.6990  15
   9   5  -4 260.681 110.370  12
   9   5  -3 3512.24 374.198  15
   9   5  -3 3485.69 361.875  12
   9   5  -2 372.010 114.675  12
   9   5  -1 2226.28 331.809  18
   9   5   0 4728.52 504.149  18
   9   5   1 239.636 109.890  18
   9   5   2 1955.08 323.057  18
   9   5   3 67.7552 103.182  19
   9   5   3-4.65737 79.4333  18
   9   5   4 2558.91 387.593  19
   9   5   4 2555.84 367.299  18
   9   5   5 616.862 210.815  19
   9   5   5 510.509 145.279  18
   9   5   6 2001.41 355.454  19
   9   5   6 1702.65 279.474  18
   9   5   7 3153.98 447.382  19
   9   5   8 1443.57 303.309  19
   9   5   9 1683.13 312.248  19
   9   5  10 3396.97 431.938  19
   9   5  11 41.5046 69.1885  19
  -9  -5 -12 430.725 126.001  11
   9   5  12 545.841 161.634  19
  -9  -5 -13 16.1719 54.2016  11
   9   6  -4 336.362 93.9361  15
   9   6  -4 290.454 133.160  12
   9   6  -3 951.363 177.128  12
   9   6  -2 376.866 137.554  18
   9   6  -2 285.022 101.937  12
   9   6  -1 6996.95 602.935  18
   9   6  -1 6758.15 555.802  12
   9   6   0 20218.5 1222.97  18
   9   6   1 6471.04 606.692  18
   9   6   2 5849.66 577.795  18
   9   6   3 6363.28 626.172  19
   9   6   3 5987.25 586.742  18
   9   6   4 907.643 262.882  19
   9   6   4 1406.96 289.380  18
   9   6   5 8171.08 747.265  19
   9   6   5 8210.77 684.653  18
   9   6   6 385.275 153.618  19
   9   6   6 527.932 158.008  18
   9   6   7 47.3107 104.664  19
   9   6   7 178.947 89.9303  18
   9   6   8 4905.48 559.274  19
   9   6   9 772.086 206.962  19
   9   6  10 7842.27 669.172  19
  -9  -6 -11 4644.17 427.985  11
   9   6  11 4132.46 433.307  19
  -9  -6 -12 162.917 74.1309  11
   9   7  -4 134.242 54.9898  12
   9   7  -3 6440.44 504.967  12
   9   7  -2 1462.54 232.982  18
   9   7  -2 1098.89 208.040  12
   9   7  -1 456.514 146.310  18
   9   7  -1 409.625 128.654  12
   9   7   0 451.598 152.794  18
   9   7   0 376.043 136.339  12
   9   7   1 4189.21 468.512  18
   9   7   2 43.8881 72.0260  19
   9   7   2 73.8801 108.653  18
   9   7   3 519.244 162.012  18
   9   7   4 7144.41 632.969  18
   9   7   5 4762.45 499.120  18
   9   7   6 2036.32 307.714  18
   9   7   7 891.556 233.968  19
   9   7   7 720.086 187.894  18
   9   7   8 1129.30 268.024  19
   9   7   8 1523.72 237.419  18
   9   7   9 109.544 113.284  19
  -9  -7 -10 580.250 144.623  11
   9   7  10 714.686 190.133  19
  -9  -7 -11 1680.60 234.551  11
   9   7  11 2112.10 278.110  19
   9   8  -3 365.000 100.297  12
   9   8  -2 750.730 161.678  18
   9   8  -2 720.028 161.348  12
   9   8  -1-103.497 101.184  18
   9   8  -1 29.8300 56.2386  12
   9   8   0 1885.20 283.998  18
   9   8   0 2145.73 282.141  12
   9   8   1 90.3439 74.1853  18
   9   8   2 20701.6 1194.99  18
   9   8   3 2771.29 363.226  18
   9   8   4 746.217 188.392  18
   9   8   5 523.857 156.910  18
   9   8   6 449.475 137.480  18
   9   8   7 186.696 98.2755  18
   9   8   8 11.3834 101.103  19
   9   8   8 243.978 123.016  18
   9   8   9 3216.11 388.214  19
   9   8  10 5471.90 474.593  19
   9   9  -2 516.947 123.435  12
   9   9  -1 9064.41 610.687  18
   9   9  -1 9884.23 626.140  12
   9   9   0 516.475 130.220  18
   9   9   0 891.034 175.447  12
   9   9   1 777.458 169.291  18
   9   9   2 251.198 116.443  18
   9   9   3 738.993 182.702  18
   9   9   4-58.9193 93.1801  18
   9   9   5 1618.46 252.056  18
   9   9   6 1172.88 214.279  18
   9   9   7 3878.47 381.406  18
   9   9   8 6944.82 564.601  19
   9   9   8 5633.88 451.730  18
   9   9   9 653.228 155.512  19
   9  10   1 227.120 90.1182  18
   9  10   2 514.691 135.769  18
   9  10   3 2634.74 296.249  18
   9  10   4 7937.49 568.392  18
   9  10   5 1622.66 233.264  18
   9  10   6 974.558 177.817  18
  10   1   5 3465.43 335.499   9
  10   1   6 8064.95 561.041   9
  10   2   4 269.406 114.942   9
  10   2   6 676.245 157.043  19
  10   2   7 55.1154 57.5823  19
  10   2   8 2191.87 284.141  19
  10   2   9 4904.74 422.551  19
  10   3   0 2384.58 266.245  15
  10   3   1 2138.48 261.223  15
  10   3   2-17.2642 56.9921  15
  10   3   3 2143.29 267.045  15
  10   3   5 295.444 115.535  19
  10   3   6 10530.7 720.680  19
  10   3   7 648.205 177.245  19
  10   3   8 844.022 188.123  19
  10   3   9 2275.65 298.193  19
  10   3  10 647.320 139.362  19
  10   4  -1 1515.54 209.422  15
  10   4   0-111.295 79.3577  15
  10   4   1 4085.35 390.228  15
  10   4   2 2600.62 311.270  15
  10   4   5 4831.07 459.007  19
  10   4   6 1687.22 273.118  19
  10   4   7 2700.24 345.527  19
  10   4   8 1283.22 240.485  19
  10   4   9 695.640 175.278  19
  10   4  10 266.291 99.7583  19
  10   5  -1 3837.52 357.161  15
  10   5   0 14.7024 58.8790  15
  10   5   2 168.428 62.9816  18
  10   5   3 6822.87 550.424  18
  10   5   4 13032.5 802.858  19
  10   5   4 10865.2 746.844  18
  10   5   5 1221.53 234.330  19
  10   5   5 1247.42 202.123  18
  10   5   6 1439.64 250.044  19
  10   5   7 224.978 112.287  19
  10   5   8 1844.84 281.733  19
  10   5   9 1819.34 276.942  19
  10   5  10 1212.64 208.323  19
  10   6  -1 604.382 142.903  15
  10   6   1 1094.40 196.647  18
  10   6   2 56.8899 59.7486  18
  10   6   3 2784.28 332.079  18
  10   6   4 895.712 184.617  19
  10   6   4 1209.92 218.339  18
  10   6   5 3243.51 373.074  19
  10   6   5 3156.29 342.840  18
  10   6   6 19.1769 65.3165  19
  10   6   6 84.5870 86.8872  18
  10   6   7 3062.52 379.816  19
  10   6   8 5354.59 498.215  19
  10   6   9 2123.20 291.367  19
  10   6  10 4053.89 387.061  19
  10   7   0 172.200 91.2287  18
  10   7   1 1691.66 240.531  18
  10   7   2 183.628 113.684  18
  10   7   3 2397.22 304.454  18
  10   7   4 97.0755 82.6498  19
  10   7   4 105.723 63.8823  18
  10   7   5 2781.28 347.619  19
  10   7   5 2736.36 313.816  18
  10   7   6 319.188 147.136  19
  10   7   6 192.010 85.3302  18
  10   7   7-26.1973 92.5145  19
  10   7   8 3371.10 375.687  19
  10   7   9 3743.12 377.206  19
  10   8   1 138.550 80.1747  18
  10   8   2 1141.92 199.457  18
  10   8   3 839.591 185.271  18
  10   8   4 441.584 126.529  19
  10   8   4 248.777 103.693  18
  10   8   5 234.169 129.197  19
  10   8   5 332.434 100.817  18
  10   8   6 3017.27 344.932  19
  10   8   6 2454.87 275.891  18
  10   8   7 435.289 149.572  19
  10   8   8-73.5312 67.8553  19
  10   9   3 9700.15 606.179  18
  10   9   4 1087.31 171.532  18
   0   0   0    0.00    0.00   0

;
_shelx_hkl_checksum   39321
